# Supplementary material for: Vocal state change through laryngeal development
Source: Nat Commun. 2019 Oct 9;10:4592. doi: 10.1038/s41467-019-12588-6 (PMC6785551; doi:10.1038/s41467-019-12588-6)
Supplement: Supplementary file 8 — Source Data [file 41467_2019_12588_MOESM8_ESM.xls]

## Sheet: fig1c
CallType	f0(Hz)	WE(dB)
cry	633.66	-13.8307
cry	643.5	-18.498
cry	637.238	-19.3319
cry	629.788	-18.9608
cry	594.886	-18.9073
cry	650	-20.3547
cry	647.902	-21.0244
cry	645.161	-18.512
phee	9207.67	-37.4732
phee	8757.71	-33.8712
phee	8140.18	-33.0725
cry	653.991	-14.2858
cry	644.295	-15.4327
cry	648.065	-15.7234
cry	610.491	-15.2592
cry	598.101	-11.6122
cry	638.281	-17.0035
cry	633.75	-17.9855
cry	638.514	-17.8242
cry	587.316	-17.1781
cry	639.344	-18.1206
cry	625.403	-19.2331
cry	636.824	-17.6114
phee	9328.12	-35.1772
phee	9333.9	-36.7253
phee	9020.7	-34.9137
phee	8894.53	-34.3346
phee	7790.29	-34.3567
cry	592.367	-16.8945
cry	633.929	-17.0284
cry	657.75	-17.2908
cry	641.725	-19.1683
cry	631.5	-19.0905
cry	625.5	-17.2771
cry	625.868	-12.5922
cry	618.48	-16.9085
cry	634.325	-17.452
cry	638.449	-19.35
pheecry	656.25	-18.3938
cry	673.193	-21.7067
phee	8911.18	-36.9397
phee	8741.07	-36.1483
phee	8489	-36.681
phee	8615.13	-36.0417
phee	8011.25	-34.7881
phee	7376.25	-31.3429
cry	648.343	-16.5006
pheecry	656.25	-19.2224
cry	678.075	-19.4076
cry	652.114	-18.9326
cry	643.955	-19.8379
cry	614.194	-19.3795
cry	641.369	-14.1996
cry	656.25	-21.3459
cry	651.812	-21.1458
cry	650.436	-20.9373
cry	621.449	-19.7317
cry	603.309	-17.9608
cry	608.232	-18.0702
phee	10773.6	-33.1296
phee	9369.86	-36.7804
phee	9120.74	-37.1201
phee	8968.75	-36.1149
phee	8660.47	-35.0037
phee	8512.5	-35.3355
phee	8169.84	-33.9389
cry	612.862	-16.5824
cry	643.207	-19.5409
cry	636.058	-13.526
pheecry	683.036	-16.0854
cry	658.125	-19.7288
cry	635.054	-18.4104
cry	634.868	-19.1823
pheecry	1031.25	-17.3278
cry	618.75	-17.491
cry	655.273	-17.433
cry	649.51	-20.6496
cry	609.375	-20.9806
pheecry	3692.71	-23.5342
phee	9543.75	-37.0997
phee	8963.71	-36.3689
phee	8972.27	-36.4986
phee	8617.5	-36.7094
phee	8317.64	-35.606
phee	8072.43	-35.5368
cry	618.75	-15.9594
cry	652.778	-20.0835
cry	657.227	-16.8897
phee	9302.26	-33.5811
phee	9348.03	-33.8614
phee	9259.33	-35.4667
phee	8882.52	-33.6715
phee	8550.73	-32.1799
phee	7845.46	-30.2627
cry	606.383	-14.1547
cry	637.074	-15.722
cry	623.239	-15.9603
cry	640.625	-15.4303
cry	650.493	-18.1007
cry	650.323	-20.7011
cry	637.342	-20.6221
cry	615.115	-19.4792
cry	615.091	-20.7884
cry	597.848	-11.9482
pheecry	656.25	-15.7286
cry	653.297	-20.7542
cry	656.977	-21.9857
cry	640.086	-21.9776
phee	9423.21	-34.1537
phee	9825.26	-36.4233
phee	9635.26	-36.3167
phee	9031.25	-35.6944
phee	8738.67	-36.0013
phee	8397.63	-33.6736
cry	601.732	-13.6657
cry	642.224	-16.5979
cry	638.72	-16.5639
cry	617.354	-15.9473
cry	580.676	-13.99
cry	635.938	-17.6334
cry	624.273	-18.0903
cry	580.452	-17.163
phee	9328.12	-32.0662
phee	8812.5	-35.8191
phee	8819.39	-33.1278
phee	8842.94	-36.453
phee	8612.82	-35.2249
phee	8243.3	-33.1842
cry	612.179	-18.6877
cry	660.891	-14.9152
cry	650.223	-17.0913
cry	655.462	-17.4086
cry	627.155	-10.1756
phee	10131.6	-36.9058
pheecry	8875	-15.4511
pheecry	656.25	-20.0911
cry	692.352	-21.1971
phee	10308.9	-37.2256
phee	9852.82	-38.315
phee	9329.46	-38.6085
phee	9062.93	-35.3836
phee	8790.3	-35.2528
phee	8006.72	-33.5071
cry	619.06	-16.6058
pheecry	3531.25	-18.94
cry	617.457	-17.048
phee	8647.63	-24.0095
phee	8982.02	-34.668
phee	9008.2	-33.8377
phee	8638.72	-34.4311
phee	8054.96	-30.6157
phee	8379.52	-27.1142
cry	698.438	-15.9606
cry	659.483	-16.6732
phee	8448.53	-28.0845
phee	8486.61	-32.984
phee	8261.85	-30.3906
phee	8206.4	-32.3016
phee	8202.06	-29.3762
phee	8981.77	-33.3522
phee	8525.32	-33.9076
phee	8191.25	-33.8918
phee	7942.31	-32.6842
phee	8229.57	-30.4347
phee	7871.32	-27.8845
phee	9379.36	-28.7936
phee	7841.77	-32.6392
phee	7803.75	-32.0191
phee	7762.02	-32.9526
phee	7810.19	-31.9207
phee	7741.36	-26.2675
phee	7797.45	-29.0866
phee	7871.39	-29.6008
phee	7916.79	-28.2215
phee	8332.18	-28.924
phee	7573.04	-28.8328
phee	7493.22	-26.9753
phee	7679.78	-28.9572
cry	644.531	-13.8379
cry	646.875	-13.4716
cry	597.837	-13.6828
phee	8474.72	-26.8492
phee	7919.84	-28.2011
phee	8000.42	-28.8399
pheecry	7588.68	-28.8521
phee	7694.04	-28.5003
phee	7332.5	-25.7057
cry	597.889	-14.24
cry	619.42	-12.202
phee	9301.1	-29.1253
phee	8050	-30.3762
phee	7865.76	-29.8217
phee	7678.75	-27.163
phee	7673.78	-27.9547
phee	7244.53	-26.8224
cry	625	-12.4502
phee	7818.99	-29.6182
phee	7720.44	-29.7113
phee	7883.2	-30.3422
phee	8043.75	-28.1539
cry	639.617	-13.2573
cry	624.744	-15.352
cry	602.431	-14.0986
cry	594.494	-16.7245
phee	9066.46	-33.7666
phee	8780.79	-32.9764
phee	8627.8	-32.3593
phee	8592.06	-31.4822
phee	8281.67	-30.3621
phee	8186.2	-28.7544
cry	591.146	-16.1728
cry	623.162	-13.9373
phee	8967.96	-34.0301
phee	8524.25	-32.3416
phee	8256.33	-30.6213
phee	7928.04	-28.6125
phee	8563.32	-29.4952
cry	644.531	-13.5441
cry	606.799	-14.444
cry	664.195	-12.3646
cry	641.304	-12.7561
cry	620.257	-15.9512
cry	593.75	-16.6794
cry	627.963	-16.2412
cry	663.851	-14.4836
cry	667.565	-12.4175
phee	9473.01	-32.4386
phee	9052.65	-27.5651
phee	9222.17	-28.5295
phee	8754.22	-27.7372
phee	8565	-28.1444
phee	8686.3	-28.1958
phee	8805	-28.2032
cry	608.108	-14.9042
cry	634.698	-14.3446
phee	9008.1	-30.6886
phee	8998.7	-30.7236
phee	8680.51	-31.9003
pheecry	8370.19	-28.186
pheecry	7796.11	-27.6083
phee	7847.86	-27.1992
cry	591.502	-15.2527
cry	595.588	-13.4133
cry	595.924	-14.236
cry	624.067	-13.5676
cry	618.75	-14.5139
cry	601.792	-15.2056
cry	628.72	-15.1707
cry	616.525	-16.9096
phee	9439.26	-31.2559
phee	9261.99	-30.3731
phee	8911.18	-30.7136
phee	8779.63	-29.2276
phee	8731.64	-30.7489
phee	8598.56	-29.2384
phee	8382.17	-25.4753
cry	616.935	-13.2535
cry	600.531	-13.9243
phee	9046.88	-30.6768
phee	8780.36	-29.2832
phee	8555.65	-30.9907
phee	8517.12	-29.7024
cry	644.169	-10.6892
cry	599.154	-15.0842
cry	618.976	-14.8858
phee	9166.14	-31.0862
phee	8797.55	-28.8638
phee	8850.74	-29.182
phee	8800.93	-28.9506
phee	8308.28	-29.6091
cry	743.785	-10.2546
cry	631.944	-14.4101
cry	622.984	-13.6123
cry	609.797	-16.2559
cry	621.586	-14.7428
cry	633.929	-16.1098
cry	592.028	-16.9586
phee	9118.49	-32.3316
phee	8998.66	-29.6168
phee	8963.03	-29.5452
phee	8860.02	-30.5243
phee	8627.4	-28.2953
phee	8710.23	-28.8294
phee	8482.64	-27.8468
cry	576.562	-15.8627
cry	615.408	-14.6181
cry	647.25	-15.4132
cry	623.355	-16.5338
phee	9089.29	-30.2807
phee	9074.22	-30.2384
phee	8746.09	-29.5003
phee	8933.75	-30.2555
phee	8838.07	-28.1149
cry	645.833	-10.9475
cry	648.926	-16.8517
cry	616.156	-17.4723
cry	618.976	-13.5255
cry	620.855	-17.2953
cry	632.143	-16.7999
cry	619.565	-14.8822
phee	9458.2	-29.473
phee	8998.72	-29.4056
phee	8959.82	-31.0136
phee	8617.88	-28.6432
phee	8462.74	-27.626
phee	8412.6	-26.9053
cry	597.34	-15.962
cry	647.124	-16.86
cry	600.551	-18.2275
cry	613.889	-16.558
cry	617.723	-14.8069
phee	8967.93	-32.0445
phee	8591.03	-30.3303
pheecry	8854.17	-28.9531
phee	8409.25	-29.2332
phee	8697.92	-28.6994
pheecry	7781.25	-11.1447
cry	621.931	-16.0244
cry	655.512	-14.6144
cry	620.61	-16.5557
phee	8711.44	-28.0411
phee	8647.45	-28.3233
phee	8471.35	-27.7068
phee	8747.12	-27.616
cry	695.913	-12.5342
cry	627.255	-16.7172
cry	620.69	-18.0644
cry	616.839	-17.2439
cry	614.062	-16.3457
phee	9148.34	-36.377
phee	8583.33	-36.1582
phee	8077.95	-36.4301
phee	8137.91	-35.5518
phee	8461.36	-31.1108
phee	8586.54	-35.7956
phee	8668.01	-36.2113
phee	8593.04	-34.5041
phee	9319.08	-36.6158
phee	8712.42	-35.253
phee	8437.5	-35.6803
phee	8534.6	-35.2464
phee	9370.74	-28.0202
phee	7929.14	-35.2252
phee	8333.75	-36.5131
phee	8271.46	-35.9318
phee	7816.41	-30.8205
phee	10140.6	-33.7717
phee	9317.21	-36.9256
phee	9004.87	-36.8033
phee	8759.46	-35.7456
phee	8818.22	-35.4431
phee	8695.31	-34.0573
phee	8984.59	-34.5116
phee	8569.92	-35.6697
phee	8681.71	-34.9221
cry	587.293	-13.7106
phee	9902.96	-32.2237
phee	8512.5	-34.9782
phee	8170.57	-35.2196
phee	8168.12	-35.8824
phee	8296.88	-36.4774
cry	573.529	-13.227
phee	8766.93	-33.8421
phee	8461.9	-35.1572
phee	8487.42	-34.9652
phee	8312.11	-34.3196
phee	8221.88	-30.7473
cry	613.318	-16.4519
cry	575	-15.4992
cry	575.133	-15.353
cry	593.75	-14.3729
phee	8971.88	-27.7997
phee	9010.42	-37.393
phee	8759.11	-37.1316
pheecry	7862.82	-34.6392
phee	8344.94	-36.0041
phee	8177.71	-34.7388
cry	573.778	-13.222
phee	10133	-33.8341
phee	8724.11	-37.1021
phee	8404.41	-37.59
phee	8508.7	-37.5499
phee	8380.08	-36.0931
cry	610.075	-11.6733
cry	594.595	-14.4918
cry	600.216	-16.2038
cry	622.466	-18.6304
phee	9228.66	-37.6694
phee	9096.19	-38.5746
phee	8766.83	-36.4645
phee	8612.11	-36.5566
pheecry	9687.5	-18.2326
cry	572.61	-14.8124
cry	568.359	-13.8566
phee	8850.54	-35.3648
phee	8556.34	-36.7586
phee	8467.11	-36.4042
phee	8273.44	-34.9991
phee	8341.49	-34.583
cry	579.044	-14.5643
cry	576.705	-15.1428
cry	569.59	-14.9545
cry	576.858	-14.2869
phee	8889.51	-34.7652
phee	9006.89	-35.9072
phee	8890.84	-36.0477
phee	8584.29	-35.9684
phee	8589.4	-33.9613
cry	583.157	-15.4137
cry	692.434	-13.5741
phee	8894.2	-35.4991
phee	8771.14	-36.6872
phee	8766.27	-35.7089
phee	8697.12	-35.438
phee	8500.41	-35.0036
cry	585.776	-12.5477
cry	631.25	-13.4197
cry	617.32	-15.6207
cry	584.821	-17.1364
phee	9005	-34.2569
phee	8977.61	-36.2909
phee	8948.06	-37.1027
phee	8850.47	-36.1922
phee	8942.99	-35.7993
cry	590.461	-14.1511
cry	593.238	-15.4318
cry	601.396	-12.8611
phee	8983.53	-34.3677
phee	9000	-36.4869
phee	8930.32	-35.864
phee	8797.7	-34.8221
phee	8528.81	-34.3414
cry	639.53	-10.1029
cry	582.195	-15.1733
phee	9168.2	-31.9811
phee	8537.3	-32.8761
phee	8761	-35.0334
phee	8926.52	-35.1349
phee	8876.16	-33.1921
cry	619.825	-10.767
cry	581.25	-12.9589
cry	589.177	-14.3148
cry	567.708	-12.8751
cry	574.098	-14.0504
cry	647.584	-18.5671
cry	574.505	-16.2609
cry	597.877	-15.1772
phee	10207.8	-37.54
phee	9335.34	-33.902
phee	9375	-38.3333
phee	9424.48	-38.1742
phee	9366.25	-37.2537
phee	8932.69	-36.7403
phee	8570.6	-35.4186
cry	577.719	-12.1884
cry	612.913	-14.6626
cry	589.41	-14.0925
phee	8901.23	-36.0742
phee	9235.07	-37.4488
pheecry	7744.01	-34.1867
pheecry	8053.51	-34.9385
phee	8458.59	-35.3995
cry	592.882	-13.4991
cry	621.384	-16.3297
phee	9401.97	-36.4553
phee	9096.63	-34.6736
pheecry	8436.16	-33.643
pheecry	7090	-31.3423
phee	8627.44	-33.8688
cry	649.554	-9.83817
phee	8920.67	-36.4097
phee	8984.38	-36.7365
pheecry	6192.43	-32.8525
phee	8799.11	-37.1887
cry	570.724	-13.3522
phee	8654.83	-34.1255
phee	8765.62	-36.6877
phee	8872.16	-35.4538
cry	818.318	-8.80061
phee	9360.05	-36.9818
phee	8908.97	-34.4155
phee	8697.62	-36.0016
phee	8638.57	-34.8927
phee	8939.12	-34.6866
pheecry	656.25	-16.7683
cry	582.692	-15.7364
pheecry	9180.29	-24.1706
cry	641.164	-11.6019
pheecry	806.25	-14.3933
cry	592.469	-14.3691
phee	8297.45	-33.5441
pheecry	7628.57	-30.7832
pheecry	6091.35	-30.6848
pheecry	7369.46	-32.7038
cry	582.27	-11.11
cry	607.212	-12.5307
cry	586.806	-13.9954
cry	657.237	-14.0392
phee	8522.26	-34.5292
pheecry	6712.96	-31.6512
pheecry	5895.57	-29.7941
pheecry	7382.24	-33.5056
cry	675.731	-10.9323
cry	589.105	-14.364
cry	635.11	-17.1759
pheecry	8695.31	-18.6661
phee	9192.86	-36.1287
phee	8347.89	-34.6527
pheecry	6171.43	-30.747
phee	8047.07	-34.3801
cry	604.953	-13.1794
cry	604.167	-13.3386
phee	9104.62	-34.1586
phee	8642.58	-34.5326
phee	8537.76	-34.365
pheecry	6562.5	-31.149
pheecry	7625	-33.4165
cry	771.635	-9.09785
phee	8254.69	-35.7603
pheecry	8415.44	-32.8892
phee	8795.9	-36.9258
phee	8792.26	-36.2703
cry	609.052	-14.6165
cry	603.879	-12.6151
cry	603.516	-14.7897
cry	614.583	-14.2522
cry	620.079	-15.1458
cry	661.184	-16.5422
cry	620.361	-15.1418
cry	602.522	-15.4358
cry	620.192	-16.5303
cry	600.485	-16.9386
pheecry	4925	-14.9794
phee	9258.36	-35.4957
phee	9603.79	-36.1481
phee	9417.24	-34.9053
pheecry	8162.5	-31.4782
phee	8972.75	-34.5734
phee	8102.05	-29.1951
cry	598.881	-13.3861
cry	581.401	-14.8263
cry	622.706	-13.1222
cry	621.919	-14.55
cry	586.571	-16.8037
cry	583.333	-14.6607
cry	582.823	-16.672
cry	603.466	-16.7767
cry	615.603	-14.6559
cry	576.206	-16.0935
cry	647.812	-16.8411
cry	611.607	-16.3704
pheecry	2312.5	-18.8993
phee	9769.92	-34.2196
phee	9872.77	-35.4097
phee	9766.16	-35.7694
phee	9592.67	-35.0236
phee	9290.4	-33.5584
phee	8753.47	-34.1006
cry	596.939	-13.8873
cry	603.802	-15.3919
cry	609.375	-16.549
phee	8550	-34.7682
phee	8873.6	-36.644
pheecry	8519.79	-33.7955
phee	8756.25	-35.4727
cry	634.014	-14.365
cry	591.146	-15.0372
phee	9163.78	-36.7295
phee	9161.52	-37.6852
phee	9170.45	-37.6567
phee	9237.34	-37.5936
phee	9087.82	-36.8237
phee	8265.62	-34.3223
cry	585.75	-17.206
cry	574.219	-15.5186
cry	617.188	-14.645
cry	629.272	-15.6944
cry	585.811	-15.5729
pheecry	7195.31	-18.3735
phee	9261.57	-36.4553
phee	9282.52	-35.3258
phee	9353.45	-37.355
phee	9403.68	-35.5159
phee	9255.47	-33.6439
cry	745.449	-11.6087
cry	601.774	-16.2541
cry	666.835	-16.0311
cry	633.413	-15.4323
cry	621.826	-15.0788
cry	579.241	-15.298
cry	609.375	-16.543
cry	584.646	-17.1952
pheecry	656.25	-16.3581
cry	579.603	-16.8153
cry	583.669	-16.6489
cry	598.474	-16.0939
phee	9670.76	-36.0334
phee	9700.72	-38.3002
phee	9603.79	-37.5629
phee	9513.44	-38.2946
phee	9303.8	-34.3353
phee	8937.89	-33.0013
cry	605.574	-13.2104
cry	575.284	-15.4275
cry	610.754	-16.7547
cry	595.588	-16.9581
phee	8983.8	-35.1367
phee	9347.71	-35.5237
phee	9416.91	-35.728
phee	9331.99	-35.9072
phee	9087.58	-35.0892
cry	710.242	-12.2243
cry	614.89	-15.8706
cry	587.5	-17.2607
cry	588.471	-14.6422
cry	656.25	-14.0382
cry	585.304	-14.6944
cry	599.657	-13.9312
cry	589.618	-15.3107
cry	601.269	-15.2581
cry	613.511	-15.6039
cry	612.702	-16.3932
cry	600.932	-14.8762
cry	595.134	-15.3875
cry	641.687	-15.414
cry	682.031	-14.8845
cry	587.924	-17.6864
cry	569.973	-18.3265
phee	9882.54	-36.7865
phee	9767.36	-37.5912
phee	9703.12	-36.4266
phee	9660.56	-36.2333
phee	9346.42	-35.7613
phee	9164.06	-34.8561
phee	5631.7	-19.6442
cry	577.168	-15.3107
cry	578.39	-17.5414
cry	603.163	-14.4945
cry	587.171	-16.0043
cry	593.423	-15.5134
cry	611.225	-15.3542
phee	8690.73	-36.3884
phee	9216.44	-34.2703
phee	9373.91	-34.7741
phee	9240.92	-34.6766
phee	8983.8	-32.8037
cry	618.033	-14.2665
cry	590.307	-17.6208
cry	578.125	-17.4908
cry	603.207	-14.283
cry	593.539	-14.8148
cry	602.557	-14.3674
cry	571.528	-17.144
cry	575.223	-16.2701
pheecry	9468.75	-17.7076
phee	9525.44	-35.7274
phee	9713.86	-36.4035
phee	9698.04	-36.3691
phee	9580.3	-35.8493
phee	9419.53	-35.2747
phee	8218.16	-30.652
cry	602.59	-13.8476
cry	614.183	-14.9406
cry	597.098	-13.5429
cry	590.242	-14.4334
cry	601.415	-14.8419
cry	607.185	-10.9883
cry	598.459	-13.4424
cry	580.292	-17.4712
cry	581.646	-16.9932
phee	9841.35	-35.8649
phee	9544.52	-37.0085
phee	9568.51	-37.2794
phee	9454.69	-36.5071
phee	9381.7	-35.1187
phee	9076.17	-34.4993
cry	640.625	-12.8531
cry	588.341	-14.7572
cry	584.517	-16.5395
cry	605.533	-15.7939
cry	625	-14.3301
cry	603.723	-12.2048
cry	608.08	-10.5496
cry	588.576	-12.9875
cry	570.62	-16.2946
pheecry	10734.4	-16.173
cry	605.718	-14.6195
cry	582.88	-13.8702
cry	631.152	-15.4625
cry	591.518	-15.682
cry	596.715	-14.9519
cry	594.662	-15.2083
pheecry	687.5	-16.2363
cry	609.375	-16.2165
cry	594.775	-15.5452
cry	610.795	-14.3728
cry	581.711	-16.9864
cry	613.435	-18.1825
cry	588.867	-15.8078
cry	595	-15.8316
pheecry	5250	-18.2079
cry	580.128	-17.4605
cry	583.594	-15.3353
phee	10435.3	-33.9444
phee	9463.88	-35.412
phee	9115.55	-36.0982
phee	9557.05	-35.6303
phee	9369.35	-35.0437
phee	8941.27	-35.5122
cry	606.25	-12.0572
cry	589.718	-14.3404
cry	610.677	-14.6699
cry	609.744	-15.6237
cry	594.512	-16.0415
pheecry	697.917	-17.8486
phee	9541.92	-34.0679
phee	9438.66	-33.5479
phee	9284.6	-34.9712
phee	8799.26	-33.8078
phee	8687.88	-32.8034
cry	596.976	-12.2908
cry	579.808	-13.5753
cry	597.656	-15.3982
cry	585	-13.4507
cry	597.554	-13.5595
cry	603.041	-14.9524
cry	587.891	-15.1492
cry	610.197	-16.2642
pheecry	656.25	-17.7732
phee	9424.22	-35.7881
phee	9702.53	-36.1048
phee	9649.22	-36.0438
phee	9385.42	-35.8405
phee	9000	-33.9879
cry	612.419	-14.7709
cry	613.176	-15.3612
cry	613.87	-14.7877
pheecry	656.25	-17.4452
cry	599.527	-15.3823
cry	598.908	-14.9263
pheecry	656.25	-17.2996
cry	597.973	-15.8022
cry	601.902	-16.101
cry	587.277	-18.3368
cry	583.907	-18.0861
pheecry	1031.25	-16.2243
cry	595.486	-16.4695
pheecry	906.25	-18.624
pheecry	1031.25	-17.2962
phee	9583.21	-36.6289
phee	9806.71	-36.8216
phee	9779.78	-36.6471
phee	9649.71	-35.686
phee	8970.27	-33.3624
cry	600.792	-12.6866
cry	584.321	-15.2468
cry	586.67	-17.5151
cry	598.438	-16.5138
cry	609.659	-16.2932
cry	605.665	-17.1469
cry	601.928	-15.8238
cry	644.837	-15.6717
cry	614.031	-16.5022
pheecry	7367.9	-23.4372
phee	9398.98	-33.7795
phee	9500	-36.2543
phee	9431.48	-35.4916
phee	9137.87	-34.3218
phee	8901.79	-34.0877
cry	607.781	-12.869
cry	623.438	-14.5031
cry	592.038	-16.1212
cry	605.439	-15.0922
cry	599.026	-15.3122
cry	634.615	-14.8626
cry	601.94	-15.5132
cry	618.613	-15.9122
cry	644.176	-16.073
cry	611.192	-15.6758
pheecry	843.75	-16.6994
phee	9401.47	-34.8315
phee	9535.21	-34.9025
phee	9471.09	-35.2876
phee	9222.94	-34.3586
phee	8954.82	-33.7648
cry	600	-11.6379
cry	602.679	-13.7231
pheecry	656.25	-15.5138
cry	642.957	-15.6477
cry	615.108	-15.6384
cry	583.248	-16.744
pheecry	1031.25	-15.8668
cry	596.154	-15.6782
pheecry	1031.25	-18.0668
phee	9280.11	-37.2305
phee	9439.08	-37.0697
phee	9320.12	-36.8108
phee	9056.49	-34.3715
cry	630.055	-13.3717
cry	608.152	-14.2088
cry	595.916	-14.1462
pheecry	12174.1	-19.332
pheecry	12174.1	-18.8118
cry	624.744	-17.22
cry	597.656	-15.8923
cry	588.141	-15.4921
cry	588.01	-16.5106
phee	9379.36	-36.0705
phee	9415.02	-33.37
phee	9365.62	-35.4816
phee	9300.22	-35.1279
phee	8939.41	-34.2604
cry	605.177	-13.3662
pheecry	656.25	-16.6713
cry	642.442	-16.6704
cry	594.925	-15.6338
cry	583.807	-16.677
cry	633.621	-16.5606
cry	620.759	-16.2382
pheecry	656.25	-17.2978
pheecry	656.25	-17.229
cry	639.542	-16.5827
phee	9483.26	-35.7097
phee	9614.72	-35.1372
phee	9672.66	-33.6956
phee	9674.11	-35.1623
phee	9479.3	-33.1602
cry	614.362	-13.4685
cry	601.396	-14.4166
pheecry	656.25	-17.1831
cry	625	-16.4537
cry	613.56	-15.2385
cry	614.89	-14.1492
cry	615.657	-16.4418
cry	623.709	-17.0684
phee	8360.49	-27.2998
phee	9206.5	-35.7043
phee	9298.3	-33.911
pheecry	8802.21	-33.6639
phee	9073.17	-34.435
phee	8707.59	-34.7727
cry	596.782	-13.3905
pheecry	843.75	-13.7265
pheecry	656.25	-16.9363
cry	645	-16.5778
cry	616.174	-15.298
phee	9092.47	-35.0496
phee	9291.52	-34.582
phee	9437.09	-36.7892
phee	9164.66	-34.7522
phee	8970.46	-33.9954
cry	612.132	-11.2946
cry	619.792	-14.3012
cry	618.086	-15.3294
pheecry	656.25	-15.0405
pheecry	10781.2	-16.5357
cry	629.596	-16.7024
cry	599.724	-14.6711
phee	9232.5	-36.6048
phee	9415.36	-35.3788
phee	9521.1	-35.5596
phee	9266.64	-34.6728
cry	616.954	-10.1832
cry	608.988	-13.8608
pheecry	656.25	-14.1233
cry	596.177	-17.5914
cry	608.036	-16.0496
pheecry	656.25	-16.5723
pheecry	8012.87	-20.8751
phee	9172.09	-35.6181
phee	9425.78	-35.6586
phee	9370.07	-35.5164
phee	8683.89	-36.3281
phee	8961.04	-35.5104
cry	592.593	-15.7306
cry	590.802	-17.5264
cry	649.241	-18.0417
cry	626.645	-14.8043
pheecry	7012.5	-16.7206
cry	602.394	-16.2874
cry	615.826	-14.9333
cry	620.873	-15.6376
pheecry	656.25	-17.3861
cry	611.049	-17.7561
phee	9289.17	-35.9873
phee	9617.96	-36.6234
phee	9751.23	-35.9435
phee	9611.78	-37.1365
phee	9263.27	-35.0846
cry	624.56	-14.7502
pheecry	675	-16.6618
pheecry	656.25	-16.2515
cry	665.296	-16.0831
cry	620.257	-16.5524
cry	628.833	-17.7879
cry	642.314	-20.2246
phee	9549.45	-33.7736
phee	9661.46	-35.3144
phee	9748.75	-36.7244
phee	9682.15	-35.2235
phee	9558.8	-35.2971
cry	607.838	-14.2322
pheecry	656.25	-18.6223
cry	642.628	-15.3788
cry	647.204	-16.8627
cry	628.34	-15.8156
cry	617.399	-17.2805
cry	615.946	-16.6033
pheecry	709.821	-19.1901
cry	630.163	-18.8496
pheecry	656.25	-16.9114
cry	630.252	-17.7589
phee	9258.12	-34.28
phee	9188.86	-34.678
phee	9373.75	-34.8939
phee	9230	-34.5884
phee	9028.85	-35.8225
cry	625	-13.7188
pheecry	656.25	-19.8164
cry	662.887	-17.9253
cry	656.994	-15.7877
cry	623.264	-15.7279
cry	605.945	-17.5865
phee	9062.95	-35.1141
phee	9093.75	-34.189
phee	9345	-34.6085
phee	8888.45	-34.5993
phee	8640.41	-34.3657
cry	590.738	-11.676
cry	637.057	-13.9953
cry	622.642	-16.4596
cry	601.722	-15.0012
cry	654.394	-14.7421
cry	628.276	-14.7409
cry	630.515	-15.6292
cry	611.886	-16.4138
phee	9146.96	-35.7204
pheecry	8057.43	-32.151
pheecry	8790.96	-32.1899
phee	9445.62	-35.4901
phee	9490.38	-35.4182
phee	8894.2	-35.2144
cry	597.321	-13.6517
cry	592.156	-15.9505
cry	634.843	-17.0559
cry	658.5	-18.1273
cry	613.085	-16.3837
pheecry	656.25	-17.9314
cry	626.116	-17.6105
pheecry	656.25	-17.8384
cry	617.647	-15.4898
pheecry	656.25	-17.4609
pheecry	656.25	-19.6078
phee	9334.64	-35.3166
phee	9555.5	-36.37
phee	9705.11	-35.4675
phee	9708.75	-36.3162
phee	9623.8	-35.8346
phee	9312.92	-35.0235
cry	601.505	-13.2011
pheecry	656.25	-15.1094
cry	645.744	-17.7041
cry	601.763	-17.7272
phee	8932.29	-32.7093
phee	8915.9	-33.4055
phee	9071.92	-34.2186
phee	8948.63	-36.4561
cry	626.736	-17.7376
cry	653.804	-18.9238
cry	639.404	-17.7655
pheecry	656.25	-17.8702
pheecry	656.25	-17.4146
cry	622.293	-16.4205
cry	609.797	-15.8206
cry	593.75	-14.6599
cry	754.596	-12.7712
cry	673.558	-13.2161
cry	793.945	-14.0125
cry	743.59	-13.6923
cry	739.655	-13.5878
cry	711.853	-17.5143
cry	665.211	-14.3258
cry	732.531	-14.4057
cry	696.598	-14.0893
cry	723.704	-13.6388
cry	636.513	-15.6395
phee	8904.07	-36.0036
phee	9130.86	-36.1517
phee	9089.11	-36.3639
phee	8891.6	-33.9845
phee	8662.09	-33.7585
cry	627.648	-14.2829
cry	675.686	-11.7703
cry	614.796	-13.5448
cry	654.053	-13.9204
cry	605.162	-14.111
cry	610.282	-13.9961
cry	638.889	-12.8802
cry	664.109	-13.307
phee	10177.1	-34.937
phee	9294.47	-36.0601
phee	9521.55	-36.7973
phee	9328.64	-37.0264
phee	9145.51	-35.3175
phee	8954.61	-34.8645
phee	8709.6	-33.8335
cry	618.506	-13.5545
cry	579.208	-13.9616
cry	667.166	-11.8321
cry	618.01	-12.317
cry	627.298	-13.403
cry	624.306	-13.9917
phee	9771.63	-29.0342
phee	8848.66	-34.5585
phee	9079	-36.5401
phee	8790	-35.7015
phee	8630.36	-34.8499
phee	8490.17	-33.0935
cry	691.406	-12.1931
cry	637.5	-13.0091
pheecry	3781.25	-11.934
cry	629.793	-12.7226
cry	599.646	-12.6279
cry	654.197	-12.6681
cry	624.29	-12.7943
cry	610.448	-12.7344
cry	632.284	-13.1913
phee	9311.38	-34.8016
phee	9307.58	-35.1366
pheecry	8039.56	-32.2471
phee	8667.09	-34.6226
phee	8587.08	-33.0194
phee	8485.49	-32.2846
cry	645.833	-9.87085
cry	621.094	-12.2052
cry	619.341	-12.6014
cry	611.525	-13.3024
cry	601.562	-13.6124
cry	609.805	-15.5627
cry	580.562	-13.9461
cry	596.774	-16.0566
cry	595.353	-15.6557
cry	588.129	-14.7836
cry	601.058	-14.109
cry	593.539	-16.585
phee	9428.4	-36.4346
phee	9594.13	-37.583
pheecry	7817.38	-33.5564
phee	9177.42	-36.1272
phee	9031.6	-34.3974
phee	8873.55	-34.0675
cry	581.395	-13.9164
cry	809.659	-12.0631
cry	595.203	-15.7162
cry	601.223	-15.8256
cry	597.458	-14.302
cry	627.155	-14.2697
cry	574.519	-15.7952
cry	587.74	-14.1634
cry	583.396	-15.5604
phee	9800.09	-35.7606
phee	9717.13	-36.9767
phee	9700.49	-36.6255
pheecry	6940.43	-30.1945
pheecry	8265.62	-33.0335
phee	8687.83	-35.6776
phee	8716.41	-34.2815
cry	661.765	-10.5523
cry	606.908	-12.6516
cry	597	-13.6879
cry	605.824	-14.0882
cry	585.09	-13.7838
cry	588.49	-14.1523
cry	598.09	-14.6675
cry	599.359	-14.2593
cry	569.656	-14.2646
cry	605.903	-14.1217
cry	592.403	-13.9135
phee	9323.75	-36.0634
phee	9697.41	-35.7389
pheecry	7709.73	-33.2979
pheecry	7917.71	-31.3686
phee	9044.88	-35.3136
phee	8944.56	-34.4282
cry	587.316	-13.102
cry	605.642	-14.3268
cry	588.962	-13.2932
cry	594.267	-14.9019
cry	661.364	-13.6728
cry	583.125	-13.9717
cry	585.21	-14.7975
cry	604.248	-14.6197
cry	596.652	-14.109
cry	603.642	-13.3961
cry	580.894	-16.3936
phee	9375	-36.5357
phee	9562.5	-37.4746
pheecry	7561.52	-32.9602
pheecry	6891.15	-31.747
phee	8781.25	-34.2293
phee	8387.02	-34.9526
cry	595.847	-11.4528
cry	592.42	-16.1064
cry	647.596	-14.6214
cry	585.337	-13.1343
cry	633.384	-11.8788
cry	581.43	-15.8511
cry	609.75	-14.2655
cry	602.009	-13.3657
cry	603.966	-15.6218
pheecry	8653.12	-19.4507
phee	10035.3	-29.2041
phee	9345	-36.5351
phee	9646.32	-35.9963
pheecry	7382.29	-32.1303
pheecry	7975.88	-33.1272
phee	8626.97	-35.692
phee	8563.54	-34.8057
cry	605.239	-11.9482
cry	592.969	-14.0491
cry	586.25	-15.8465
cry	590.802	-16.6492
cry	582.491	-14.3706
cry	592.988	-13.9794
cry	595.238	-14.1676
cry	608.193	-14.8093
cry	585.938	-15.7578
cry	578.547	-15.9652
phee	9478.79	-36.1385
phee	9609.38	-36.694
phee	9520.71	-35.8802
pheecry	7016.98	-31.6168
phee	9217.38	-34.9067
phee	9154.17	-35.1122
phee	9050.74	-34.5462
cry	610.547	-11.174
cry	587.598	-13.2271
cry	600.557	-14.5235
cry	591.667	-15.0559
cry	589.513	-14.1403
cry	576.923	-12.8273
cry	576.813	-16.6454
cry	591	-14.3603
cry	596.217	-15.9596
cry	603.924	-13.9937
cry	600.605	-14.27
cry	575.667	-13.9242
cry	581.512	-13.8366
cry	602.293	-15.2685
cry	579.733	-12.6104
cry	619.982	-13.1976
cry	585.321	-12.9891
cry	591.392	-15.7272
cry	634.398	-14.7541
phee	9617.19	-35.1638
phee	9729.99	-35.9884
phee	9662.36	-36.8236
pheecry	9013.39	-32.7338
phee	9251.01	-33.9095
phee	8759.08	-33.2634
phee	8620.74	-33.765
cry	634.375	-11.7347
cry	638.105	-10.8305
cry	660	-13.3588
cry	667.111	-10.7839
cry	621.015	-12.0095
cry	609.375	-11.9546
cry	607.802	-12.1172
cry	627.016	-15.0117
cry	652.778	-14.355
pheecry	1000	-16.9494
phee	9095.96	-36.8844
phee	9335.94	-36.2677
pheecry	7402.26	-31.1933
pheecry	8424.11	-34.1539
phee	8822.69	-36.3962
phee	8586.21	-36.0396
cry	603.778	-12.5416
cry	601.027	-15.1504
cry	599.459	-15.7629
cry	583.233	-17.4669
cry	602.459	-16.8843
phee	8734.56	-34.3373
phee	8536.64	-32.9703
phee	8522.27	-33.3608
phee	8373.05	-34.1907
phee	8366.83	-30.2412
cry	629.553	-13.686
cry	581.676	-13.2174
cry	597.426	-14.6593
cry	609.769	-15.4302
cry	567.807	-15.1349
cry	603.472	-14.8579
cry	581.661	-15.6253
cry	584.856	-15.1096
cry	609.733	-15.5678
cry	595.134	-15.6231
cry	582.447	-17.5608
cry	600	-16.0468
phee	8505.68	-26.7604
phee	8882.24	-33.866
phee	9067.89	-33.1742
phee	8775.44	-33.1257
phee	8445.56	-35.1272
phee	8435.42	-33.568
cry	625	-12.6534
cry	589.418	-14.5942
cry	636.719	-15.5756
cry	600.421	-14.5825
phee	8892.86	-36.21
phee	8144.38	-33.3101
phee	8426.72	-34.3088
phee	8342.71	-34.7638
phee	8155.2	-32.4447
cry	578.923	-17.331
pheecry	656.25	-15.8375
phee	7679.5	-32.9495
phee	8340.32	-34.8007
phee	8629.36	-35.2874
cry	604.688	-14.3517
cry	587.636	-12.9614
cry	573.639	-14.5677
cry	600.344	-15.4677
cry	602.19	-15.1806
cry	578.89	-15.3411
cry	589.718	-14.6742
phee	8894.12	-34.4356
phee	9180.8	-35.431
phee	9086.21	-34.087
phee	8952.6	-34.4383
phee	8760.3	-34.17
cry	594.874	-15.3725
pheecry	656.25	-16.3238
cry	596.108	-13.5434
cry	575.408	-13.7306
cry	601.269	-14.6147
cry	578.804	-16.6585
cry	594.899	-15.7631
phee	9024.26	-35.5046
phee	9151.79	-35.4986
phee	9039.87	-34.6081
phee	8930.48	-35.0783
phee	9027.7	-34.9196
cry	573.709	-14.0348
pheecry	656.25	-14.6
cry	600.429	-14.7908
cry	576.982	-14.6174
cry	573.382	-14.8969
phee	9047.41	-35.9351
phee	8937.5	-33.5156
phee	8767.32	-35.3427
phee	8847.52	-35.9121
phee	8531.25	-34.281
cry	610.991	-12.4149
cry	604.167	-14.6557
cry	620.808	-14.8877
cry	620.312	-14.9778
cry	621.472	-15.277
cry	622.439	-15.6149
cry	571.101	-17.2148
cry	642.976	-16.7876
cry	607.689	-16.0798
cry	613.636	-15.9829
pheecry	8187.5	-20.3912
phee	9076.17	-34.4601
phee	9131.49	-35.2116
phee	8796.88	-34.2551
phee	8611.61	-35.2726
phee	8428.24	-34.2055
phee	8269.68	-31.054
cry	600	-14.2196
cry	644.084	-14.9623
cry	630.447	-15.308
cry	608.108	-17.3347
cry	618.75	-16.6985
cry	612.873	-14.5643
cry	618.534	-18.204
cry	629.464	-18.9095
phee	8858.73	-36.1221
phee	9080.55	-34.8436
phee	9236.91	-34.7902
phee	9265.21	-33.7002
phee	8890.82	-30.2325
phee	8610.58	-31.8787
cry	623.162	-17.6589
cry	623.512	-16.4859
pheecry	9820.31	-20.6878
phee	9141.45	-31.6777
phee	8677.92	-31.6473
phee	9242.19	-34.6045
phee	9066.25	-33.2735
cry	603.896	-15.744
cry	644.531	-18.4436
cry	616.554	-17.1604
cry	628.125	-19.3844
pheecry	656.25	-18.5244
cry	647.879	-19.1928
cry	635.324	-21.9288
cry	618.909	-20.5172
cry	654.83	-24.1357
cry	643.99	-21.9332
cry	637.649	-21.5978
phee	8629.26	-32.7915
phee	9174.83	-34.8243
phee	9182.69	-32.5672
pheecry	8306.25	-32.8917
phee	8788.78	-34.1806
phee	8656.25	-33.5566
phee	8151.62	-33.7344
cry	606.048	-14.5722
cry	613.911	-17.2757
cry	649.621	-19.6321
cry	589.718	-17.9545
cry	621.875	-17.7846
cry	620.028	-17.315
cry	638.561	-17.6602
cry	615.657	-19.6332
phee	8565.46	-33.306
phee	8711.04	-34.8344
phee	8902.5	-33.9249
pheecry	9011.4	-33.6625
phee	8605.56	-35.1042
phee	8655.74	-32.5484
cry	620.192	-16.4426
pheecry	656.25	-18.4863
phee	7911.53	-32.7486
pheecry	7724.24	-33.138
pheecry	8202.55	-33.4041
phee	8705.36	-33.2325
cry	615.691	-11.9435
cry	611.02	-14.4316
cry	596.983	-13.6727
cry	592.691	-15.9605
cry	614.48	-17.3201
pheecry	3031.25	-18.2103
cry	622.087	-17.8274
cry	597.34	-14.8531
cry	625.822	-18.8052
pheecry	656.25	-19.6126
phee	7972.27	-33.3011
pheecry	7713.94	-31.9753
pheecry	7783.48	-32.4143
phee	8342.66	-35.4276
phee	8159.27	-33.9541
cry	616.839	-13.5416
cry	606.164	-16.9202
pheecry	5196.43	-15.7371
cry	630.912	-16.0584
cry	600	-15.5509
cry	596.457	-16.9903
pheecry	656.25	-17.1677
phee	8082.93	-33.6093
pheecry	7470.27	-31.9729
pheecry	7979.91	-32.0324
phee	8490.77	-34.9789
phee	8265.62	-32.0256
cry	616.406	-12.4798
cry	612.772	-16.2943
cry	603.261	-15.1817
cry	587.402	-14.474
cry	588.843	-15.5122
pheecry	656.25	-16.8241
cry	594.624	-15.0542
cry	603.327	-15.9147
cry	595.439	-17.9217
pheecry	6359.38	-21.7
phee	8093.75	-34.1033
pheecry	6401.79	-31.0138
pheecry	6563.6	-31.3561
pheecry	7849.72	-34.0802
phee	7919.24	-35.155
cry	613.961	-10.5727
cry	619.121	-15.5552
pheecry	9642.86	-21.0864
phee	8340.14	-25.7449
pheecry	7580.36	-33.8776
pheecry	8111.78	-31.2614
pheecry	8409.38	-33.7377
phee	8270.6	-33.9419
cry	615.385	-11.9107
cry	580.943	-14.6906
cry	636.628	-15.0913
cry	602.885	-16.5279
cry	598.438	-15.99
cry	586.149	-16.4711
cry	589.033	-17.1287
cry	624.081	-17.2298
cry	623.476	-19.2198
cry	585.685	-17.2095
cry	593.534	-17.9693
cry	594.375	-15.6918
phee	8995.31	-34.3326
phee	9141.89	-34.3962
pheecry	8981.5	-35.1238
phee	9103.24	-35.9319
phee	8421.3	-34.1218
phee	8690.15	-31.3183
cry	593.75	-15.2912
cry	638.75	-16.0387
cry	622.5	-17.5135
cry	592.742	-16.4973
cry	633.75	-18.5094
cry	626.764	-17.5515
cry	623.698	-17.976
cry	634.091	-17.9646
pheecry	656.25	-17.8608
phee	8923.08	-35.1476
phee	9172.55	-35.1119
pheecry	8942.31	-33.1141
phee	8617.69	-35.2937
phee	8348.32	-35.3737
phee	7984.38	-34.2828
cry	649.554	-14.6185
cry	585.598	-12.4952
pheecry	679.688	-16.6361
cry	646.06	-14.4492
cry	636.549	-13.8755
cry	628.199	-14.6607
cry	630.208	-16.1061
cry	593.395	-17.2695
cry	625	-14.9354
cry	631.076	-15.3206
cry	607.449	-13.925
cry	616.686	-16.5459
cry	654.514	-15.5803
cry	604.968	-14.7504
cry	626.42	-16.1512
phee	9128.16	-35.0691
phee	9073.75	-34.1287
pheecry	7496.53	-31.0329
pheecry	8186.38	-32.0443
pheecry	8241.9	-31.0266
phee	8129.17	-33.5791
phee	7959.68	-33.0573
cry	587.019	-12.5803
cry	623.355	-13.324
cry	605.655	-14.101
cry	588.542	-13.3358
cry	618.056	-15.8492
pheecry	656.25	-16.5226
cry	599.185	-14.7785
cry	614.397	-14.0052
phee	8998.75	-35.8342
pheecry	7990.95	-32.1556
pheecry	7348.56	-30.7653
phee	8747.33	-35.2147
phee	8702.59	-33.631
cry	606.383	-13.3744
cry	621.366	-13.4688
cry	601.19	-15.4508
cry	589.12	-15.8247
cry	607.264	-14.9473
cry	601.774	-15.3629
pheecry	656.25	-17.6625
cry	600.344	-18.2564
cry	586.287	-13.4184
phee	9277.78	-35.8594
phee	9378.8	-34.6384
pheecry	8436.27	-32.0688
phee	9480.47	-34.1829
phee	9357.64	-34.7041
cry	672.897	-16.1094
cry	674.693	-16.3873
phee	9405.44	-37.6937
phee	9335.6	-37.2095
phee	9383.87	-37.0875
phee	9290	-36.5601
phee	9118.21	-37.7983
phee	8844.23	-36.6569
cry	659.539	-17.531
cry	680.06	-14.0477
cry	663.406	-14.9879
cry	663.75	-14.9661
pheecry	656.25	-16.1808
pheecry	656.25	-16.679
phee	9596.8	-37.0647
phee	9284.18	-37.3058
phee	9355.11	-37.814
phee	9394.53	-37.1051
phee	9267.86	-37.8022
phee	9145.25	-36.9236
cry	651.828	-17.4461
cry	653.072	-15.3285
cry	685.268	-16.9804
cry	647.978	-15.6329
pheecry	656.25	-19.2323
cry	687.5	-17.351
cry	666.193	-16.8579
phee	9645.43	-38.494
phee	9514.25	-38.4257
phee	9479.31	-39.2448
phee	9361.41	-37.8401
phee	9171.43	-37.824
phee	8889.62	-37.4031
cry	660.291	-15.1463
cry	696.875	-17.322
cry	669.271	-17.1303
cry	682.112	-16.7052
cry	669.034	-16.1259
cry	652.861	-14.5615
cry	635.417	-14.6369
cry	642.696	-14.0292
pheecry	703.125	-23.0713
cry	699.324	-20.1972
cry	639.555	-14.456
phee	10004	-37.6793
phee	9577.89	-37.2711
phee	9771.92	-38.5486
phee	9539.06	-37.7081
phee	9475	-37.0568
phee	9166.67	-37.1377
phee	7962.7	-28.6215
cry	682.24	-16.5712
cry	711.238	-17.1623
cry	693.966	-15.6033
cry	658.019	-17.4458
phee	9447.92	-34.2956
phee	9253.38	-36.8982
phee	9166.53	-35.249
phee	8938.8	-34.188
cry	687.5	-16.9081
cry	669.804	-19.2979
cry	681.184	-17.8861
cry	684.783	-16.8681
cry	664.688	-17.1325
pheecry	6320.31	-20.9362
cry	670.269	-18.7914
cry	665.458	-16.5198
cry	649.473	-18.5651
cry	661.237	-18.0186
cry	653.519	-16.006
pheecry	5707.03	-19.674
phee	9807.29	-35.9499
phee	9481.34	-37.1184
phee	9375	-37.391
phee	9525	-37.716
phee	9309.5	-36.5205
phee	9004.26	-36.9101
cry	647.727	-13.9534
cry	689.794	-16.9349
cry	702.106	-15.7121
cry	665.73	-15.4438
cry	658.088	-15.4249
cry	661.318	-16.4249
cry	645.948	-16.4044
cry	668.632	-16.3712
cry	654.337	-15.4472
cry	637.887	-15.3628
cry	622.235	-14.141
cry	634.405	-14.6076
cry	621.223	-16.5397
cry	651.099	-17.9606
cry	701.25	-14.3763
cry	665.923	-17.6934
cry	651.042	-19.8961
cry	670.066	-17.485
phee	9639.8	-34.9982
phee	9700.37	-37.3082
phee	9642.12	-36.9685
phee	9328.12	-35.9088
phee	9184.9	-36.8279
phee	8554.69	-33.8886
cry	717.548	-14.3556
cry	701.881	-15.313
cry	694.688	-15.7968
cry	665.799	-14.1328
cry	665.14	-14.6189
cry	648.649	-14.1892
cry	654.19	-17.0612
cry	695.012	-16.9004
cry	662.5	-15.8088
pheecry	6830.36	-20.3584
phee	9644.53	-36.444
phee	9729.45	-36.8569
phee	9657.52	-36.0594
phee	9513.7	-37.1786
phee	9409.33	-37.2867
phee	9209.89	-37.2848
cry	676.197	-14.807
cry	678.638	-19.4346
cry	678.052	-15.5172
cry	697.564	-15.7001
cry	667.33	-14.6547
cry	641.047	-16.2644
cry	648.327	-13.2856
cry	624.29	-14.2904
cry	655.22	-14.1203
cry	699.728	-21.363
phee	10180.5	-36.6468
phee	10043	-33.9974
phee	9730.96	-37.7125
phee	9484.38	-36.4509
phee	9553.75	-36.276
phee	9326.86	-35.7241
phee	9012.41	-35.5099
cry	649.94	-15.5767
cry	703.933	-16.4157
cry	658.739	-14.3153
cry	678.071	-13.9185
cry	671.703	-17.6959
cry	695.678	-17.2244
cry	676.705	-17.1003
cry	672.897	-15.8341
phee	9283.38	-33.5778
phee	9538.75	-37.1505
phee	9415.36	-36.5867
phee	9391.7	-36.2812
phee	9176.63	-37.2705
cry	672.115	-15.6412
cry	695.388	-16.0458
cry	682.392	-16.4205
cry	656.25	-15.6475
pheecry	2812.5	-19.7109
cry	661.345	-17.2406
cry	649.175	-15.5584
cry	646.684	-14.9766
cry	640.797	-14.0265
pheecry	656.25	-17.3459
cry	661.507	-15.0457
cry	656.25	-14.299
cry	644.417	-14.247
cry	668.241	-18.3789
phee	9624.61	-37.6217
phee	9543.24	-37.2208
phee	9406.67	-36.442
phee	9377.47	-36.4987
phee	9100.35	-36.2649
cry	666.44	-14.0912
cry	685.598	-15.0954
cry	668.87	-14.5892
pheecry	4443.75	-20.5608
pheecry	656.25	-13.9194
cry	660.672	-14.1658
cry	650.525	-13.1793
cry	664.871	-15.9897
cry	710.041	-15.0938
cry	720.506	-17.4509
cry	682.031	-16.2216
cry	669.271	-15.8009
cry	664.157	-17.555
phee	9592.69	-37.0853
phee	9967.57	-36.2508
phee	9747.02	-37.4553
phee	9555.61	-37.0286
phee	9340.02	-37.3566
phee	9246.09	-37.2418
phee	8833.18	-35.5344
cry	675	-15.422
cry	703.54	-16.7792
cry	697.368	-17.3435
cry	691.522	-16.8999
cry	692.383	-15.8853
pheecry	3776.79	-18.3139
phee	9248.98	-36.4651
phee	9318.22	-38.1445
phee	9231.16	-36.8069
phee	9128.57	-36.9973
phee	8860.1	-35.9712
cry	681.402	-18.1196
cry	695.312	-17.6098
cry	647.26	-13.0504
cry	657.422	-14.5891
phee	9003.02	-29.3306
cry	670.037	-16.4309
phee	9052.5	-34.1005
phee	9171.43	-32.9193
phee	8870.92	-31.6915
phee	8754.08	-30.5322
phee	8810.86	-29.5285
phee	8444.2	-32.0927
phee	8325.83	-31.7249
cry	640.944	-17.1376
cry	622.159	-16.2947
pheecry	7891.16	-23.1775
phee	8870.87	-32.3025
phee	9028.12	-33.1451
phee	9018.19	-33.3269
phee	8373.21	-32.9617
pheecry	1729.17	-15.4515
cry	621.094	-17.1375
cry	618.75	-16.8422
pheecry	656.25	-16.8608
phee	9389.88	-30.5755
phee	8711.07	-29.6187
phee	8758.06	-30.3267
pheecry	4068.75	-16.3967
cry	659.68	-14.8573
pheecry	4153.85	-18.7033
phee	8264.91	-29.0648
phee	8182.21	-30.9647
phee	8469.23	-31.6173
phee	8132.81	-34.5101
cry	637.5	-17.902
phee	9238.18	-30.3854
phee	7662.26	-30.6011
phee	7940.02	-32.69
cry	655.413	-19.3
pheecry	656.25	-17.0427
pheecry	5991.48	-20.5126
phee	9229.17	-31.9687
phee	9164.06	-30.9298
phee	9003.02	-31.6695
phee	8804.94	-30.6904
cry	649.038	-16.3721
cry	680.412	-18.0121
cry	650.543	-20.1281
pheecry	4828.12	-19.3464
cry	654.7	-18.673
phee	9174.72	-35.1966
phee	9075.6	-35.7943
phee	8937.98	-34.7512
phee	8156.25	-33.9619
cry	656.25	-16.9426
cry	654.591	-17.3058
cry	655.398	-17.7382
pheecry	656.25	-17.646
phee	9108.4	-34.9019
phee	9117.19	-33.2117
phee	9025.96	-32.7926
cry	656.939	-16.8769
pheecry	8812.5	-16.3176
pheecry	656.25	-17.5856
phee	9696.43	-29.2289
phee	9361.61	-31.9165
phee	9084.53	-33.871
phee	9047.62	-35.2595
phee	8203.12	-32.086
cry	658.83	-15.4644
cry	667.663	-18.1941
cry	659.455	-19.1064
cry	680.099	-18.4875
cry	655.42	-17.1178
cry	631.51	-20.4801
pheecry	1943.18	-18.694
phee	8781.25	-31.1995
phee	9603.86	-34.2512
phee	9528.81	-32.9239
phee	9454.55	-33.6011
phee	9228.08	-34.1747
phee	8875.92	-33.6215
pheecry	6241.07	-18.09
pheecry	734.375	-17.6733
phee	9273.1	-33.4684
phee	9192.11	-32.1576
phee	9153.27	-35.7394
phee	8802.99	-34.4479
cry	649.254	-14.6884
cry	675	-17.3699
cry	650.568	-15.9778
phee	8394.05	-29.4337
phee	8384.94	-31.7313
phee	8545.04	-34.238
phee	8224.04	-32.8953
cry	652.745	-18.1814
cry	642.401	-19.2756
pheecry	8587.5	-17.9724
pheecry	5367.19	-15.6922
pheecry	2843.75	-16.4829
pheecry	4545.14	-19.0101
cry	641.006	-17.6411
pheecry	656.25	-15.6572
phee	9179.52	-26.8644
pheecry	8069.85	-25.5486
phee	10029.5	-32.2521
phee	9504.1	-32.7163
phee	8850.3	-30.9587
phee	8524.25	-31.0504
phee	8086.25	-32.5502
pheecry	679.688	-17.9433
phee	9800	-27.3404
phee	9627.4	-34.098
phee	9260.02	-30.502
phee	8831.54	-32.1514
phee	8154.97	-31.7742
cry	683.036	-17.6482
pheecry	656.25	-18.4245
cry	676.733	-16.5419
pheecry	9532.67	-25.6273
phee	9707.2	-33.6958
phee	9321.73	-33.3024
phee	9245.19	-31.516
phee	8536.02	-30.8456
phee	8217.33	-33.7182
phee	7727.68	-32.5546
cry	674.851	-16.0967
cry	660.938	-17.0355
pheecry	5306.25	-17.5457
pheecry	5250	-19.7551
phee	9386.31	-36.4881
phee	9402.96	-32.8515
phee	9452.12	-32.9086
phee	9203.37	-33.6662
cry	645.221	-15.4269
cry	653.125	-16.9477
cry	653.32	-17.5814
cry	648.327	-16.7532
cry	642.663	-15.2322
phee	9151.21	-33.4035
phee	9346.4	-32.4418
phee	9298.44	-33.0165
phee	9161.13	-33.5064
phee	8469.19	-32.9379
cry	646.635	-18.2925
cry	638.393	-17.347
cry	663.851	-18.4046
cry	665.094	-15.8108
pheecry	656.25	-18.7725
phee	9788.6	-32.6834
phee	9376.88	-30.8549
phee	9323.28	-31.1452
phee	9212.4	-32.2307
cry	651.042	-16.6464
pheecry	7479.17	-20.7657
phee	9444.81	-31.9829
phee	9287.5	-34.3101
phee	8963.38	-31.1683
phee	8785.33	-32.8274
cry	658.203	-16.6296
cry	664.604	-20.6284
cry	657.188	-16.6667
pheecry	656.25	-15.9158
cry	689.732	-17.2853
cry	652.261	-16.4069
pheecry	2559.38	-19.5088
cry	676.215	-18.2596
cry	657.8	-17.0963
cry	631.641	-17.5734
pheecry	1729.17	-18.1197
phee	9344.29	-31.8607
phee	9904.23	-33.9413
phee	9622.31	-34.7514
phee	9565.57	-33.8161
phee	9311.49	-33.657
phee	8921.64	-33.1121
cry	687.981	-18.2168
pheecry	718.75	-15.8675
cry	679.48	-16.2365
cry	663.92	-14.5806
cry	659.856	-14.3711
cry	657.126	-18.1191
pheecry	656.25	-16.9927
cry	654.53	-17.0886
cry	656.25	-16.9245
pheecry	2805.29	-15.5069
pheecry	1687.5	-17.453
cry	651.743	-16.1185
pheecry	7570.31	-19.323
cry	658.594	-16.3138
pheecry	5151.56	-20.8437
phee	10172.7	-32.9994
phee	9975.85	-30.5228
phee	9836.81	-32.2601
phee	9674.11	-32.8552
phee	9459.24	-34.8642
phee	9055.99	-32.7502
cry	651.755	-14.8697
phee	9377.84	-27.795
phee	9208.12	-32.2386
phee	8866.94	-32.767
phee	8871.78	-33.9551
cry	653.571	-15.0872
cry	666.578	-16.991
cry	702.288	-18.4462
pheecry	7429.69	-18.4472
cry	665.064	-17.6818
pheecry	6689.73	-18.2771
cry	653.32	-18.3059
cry	646.612	-15.2928
pheecry	1203.12	-16.6349
pheecry	6651.99	-20.1447
phee	9555.18	-35.1519
phee	9647.18	-33.63
phee	9611.54	-36.1464
phee	9246.27	-30.9929
phee	8726.25	-35.6433
cry	652.778	-15.1479
cry	647.204	-16.0474
pheecry	656.25	-18.0969
pheecry	656.25	-15.8591
pheecry	656.25	-15.8932
cry	662.56	-15.7094
cry	658.891	-15.2594
cry	647.837	-17.6833
phee	9727.94	-28.3747
phee	9977.27	-34.227
phee	9800.48	-33.5716
phee	9809.66	-33.7667
phee	9448.66	-32.5438
phee	8523.85	-32.8733
cry	640.625	-14.1275
pheecry	3046.88	-18.1929
cry	684.659	-15.9589
phee	9502.84	-31.0114
phee	9134.58	-33.9325
phee	8829.29	-32.8629
phee	8875.43	-32.5173
cry	649.601	-12.9986
pheecry	3033.48	-16.3348
pheecry	656.25	-19.1331
cry	666.118	-15.8619
cry	640.881	-16.7451
pheecry	2375	-19.3226
cry	666.571	-18.1779
cry	652.861	-18.1229
pheecry	656.25	-20.9975
cry	621.875	-17.2087
pheecry	656.25	-19.4742
phee	9887.28	-35.9624
phee	9621.32	-36.3043
phee	9589.49	-36.5083
phee	9488.84	-35.9397
phee	9199.55	-34.308
cry	657.561	-15.5464
cry	667.172	-15.3768
pheecry	7156.25	-19.5165
pheecry	2043.75	-16.4234
phee	9239.58	-31.6181
pheecry	5846.88	-27.2134
phee	9294.43	-31.7832
phee	9268.27	-32.3356
phee	8937.05	-32.4912
phee	8813.94	-30.8186
cry	643.973	-14.3459
pheecry	4633.22	-20.6696
pheecry	656.25	-16.3631
cry	658.761	-15.3494
cry	657.38	-15.4446
pheecry	6981.62	-20.7689
cry	641.753	-15.3363
pheecry	2293.75	-20.5523
phee	10044.9	-32.6552
phee	9800.11	-32.4507
phee	9710.94	-34.1282
phee	9723.63	-35.0968
phee	9598.66	-34.4141
phee	9404.05	-35.1498
cry	640.108	-13.5565
cry	638.393	-15.0758
cry	670.898	-14.8337
phee	9471.51	-29.4713
phee	9230.4	-31.0322
phee	9036.06	-33.1287
phee	9257.81	-31.5988
phee	8550.73	-33.4299
cry	644.935	-14.1401
cry	651.677	-15.3891
cry	665.625	-16.2455
pheecry	656.25	-17.518
cry	654.674	-13.8723
pheecry	656.25	-16.0896
cry	622.321	-15.2624
cry	635.517	-16.0777
phee	9564.79	-30.3533
phee	9531.89	-31.5384
phee	9613.91	-32.7875
phee	9540.11	-33.6285
phee	9368.11	-36.7076
pheecry	656.25	-16.4914
cry	662.109	-15.3807
cry	666.835	-14.1589
cry	641.927	-13.2753
pheecry	5683.59	-12.9912
cry	664.634	-14.8254
cry	659.659	-15.7096
pheecry	7467.55	-21.4133
pheecry	5718.75	-19.5471
phee	9603.43	-31.7952
phee	9632.1	-32.9213
phee	9493.57	-33.673
phee	9298.18	-32.8937
phee	8877.2	-32.9306
cry	652.778	-14.736
cry	654.19	-16.499
phee	9243.28	-30.738
phee	9011.56	-30.1335
phee	8883.75	-30.4936
phee	8803.87	-29.4678
phee	8801.82	-29.4566
phee	8558.59	-30.1153
phee	7815	-24.6056
phee	9124.59	-30.5348
phee	8855.24	-28.6059
phee	8541.19	-31.6304
phee	8727.02	-29.9945
phee	8576.82	-29.3259
phee	8293.95	-29.0743
phee	7953.12	-23.398
phee	9037.5	-29.0598
phee	8789.42	-30.7323
phee	8607.69	-30.5621
phee	8683.77	-30.7403
phee	8541.04	-30.71
phee	8329.1	-29.6626
phee	8031.82	-26.058
phee	8364.3	-30.1182
phee	8572.27	-29.9355
phee	8492.9	-31.5887
phee	8342.35	-29.2694
phee	8146.21	-27.5032
[truncated: 4,501 more rows]

## Sheet: fig1d
CallType	f0(Hz)	WE(dB)
phee	6388.8	-20.3615
phee	6540.4	-26.0628
phee	6519.86	-19.6542
phee	6566.58	-27.1999
phee	6538.42	-30.2687
phee	6458.26	-27.6668
phee	6440.73	-27.5257
phee	6255.93	-24.453
phee	6452.29	-28.9208
phee	6428.71	-28.4952
phee	6712.9	-28.2463
phee	6806.43	-28.919
phee	6426.24	-26.5854
phee	6392.1	-27.2723
phee	6415.92	-27.8896
phee	6450.39	-27.9673
phee	6489.33	-23.9126
phee	6630.99	-32.8104
phee	6738.23	-33.6716
phee	6632.75	-30.097
phee	6632.7	-28.2898
phee	6803.28	-27.9728
phee	6533.62	-29.38
phee	6469.04	-28.2852
phee	6640.57	-33.3605
phee	6838.78	-37.9109
phee	6996.94	-37.6671
phee	6719.64	-27.2544
phee	6720.81	-31.7018
phee	6652.5	-18.4524
phee	6536.53	-19.0126
phee	6652.5	-26.9035
phee	6515.62	-24.8706
phee	6848.44	-31.4812
phee	6936.66	-32.9465
phee	6681.76	-27.9541
phee	6826.58	-32.4521
phee	6612.86	-30.2722
phee	6618.75	-29.8331
phee	6697.77	-31.0065
phee	6689.92	-31.8734
phee	6613.79	-30.087
phee	6609.13	-32.1988
phee	6609.09	-23.6169
phee	6763.04	-34.12
phee	6879.86	-34.5568
phee	6594.84	-26.3159
phee	6694.4	-28.5302
phee	6627.63	-23.5961
phee	6726.34	-24.2378
phee	6626.07	-30.722
phee	6650.84	-31.7602
phee	6661.43	-29.7305
phee	6683.45	-30.7975
phee	6904.29	-29.0201
phee	6967.43	-27.9994
phee	6936.75	-38.9428
phee	6918.17	-40.1628
phee	7077.54	-38.2874
phee	6867.11	-38.0148
phee	7010.09	-39.7131
phee	7164.24	-39.3042
phee	7124.55	-39.5538
phee	7174.34	-37.7415
phee	7127.59	-37.8281
phee	7193.18	-37.8564
phee	7188.05	-38.4374
phee	7251.11	-38.149
phee	7112.84	-37.0622
phee	7380.86	-35.157
phee	7184.06	-37.6597
phee	7344.86	-37.332
phee	7298.02	-39.2792
phee	7266.57	-38.5923
phee	7232.14	-37.6925
phee	7405.76	-37.8032
phee	7164.54	-39.3219
phee	7211.12	-39.6137
phee	7039.88	-34.7621
phee	7343.45	-37.7083
phee	7366.71	-38.2917
phee	7538.29	-37.254
phee	7014.86	-31.4935
phee	6976.73	-32.8801
phee	7323.73	-37.5895
phee	7167.89	-36.6982
phee	7325.55	-38.7744
phee	7135.54	-38.1256
phee	7328.76	-35.9681
phee	7122.19	-39.7846
phee	7096.42	-37.1192
phee	7231.22	-38.9513
phee	7273.37	-39.6323
phee	7418.2	-38.7233
phee	7320.31	-38.3973
phee	7360.89	-38.4827
phee	7258.04	-38.132
phee	7299.17	-37.4697
phee	7247.49	-39.1695
phee	7288.93	-39.0519
phee	7485.36	-35.4648
phee	7076.69	-37.5353
phee	7269.4	-38.6979
phee	7277.96	-39.3438
phee	7266.84	-39.2031
phee	7174.82	-37.4895
phee	7243	-31.9346
phee	7009.74	-38.2071
phee	7530.98	-37.6327
phee	7678.8	-38.1756
phee	7371.44	-37.0594
phee	7524.21	-37.2933
phee	7220.01	-38.0138
phee	7408.29	-38.7763
phee	7073.39	-31.5371
phee	7193.68	-38.2003
phee	7264.95	-36.0646
phee	7286.82	-37.453
phee	7414.24	-38.4322
phee	7140.49	-37.8051
phee	7290.15	-38.1123
phee	7418.12	-37.0659
phee	7367.68	-37.1537
phee	7187.08	-38.0528
phee	7314.39	-38.6024
phee	7071.84	-33.7298
phee	7359.16	-33.727
phee	7409.26	-37.9844
phee	7384.72	-35.3287
phee	7162.07	-38.5105
phee	7239.63	-38.5387
phee	7275.42	-38.9834
phee	7182.69	-38.0549
phee	7216.64	-37.5055
phee	7229.3	-37.7192
phee	7342.01	-36.6192
phee	7309.22	-39.281
phee	7121.58	-34.836
phee	7465.75	-37.8606
phee	7194.03	-38.1152
phee	7198.85	-36.9664
phee	7395.83	-37.3741
phee	7181.51	-38.7155
phee	7250.83	-37.3473
phee	7335.6	-37.7775
phee	7395.89	-38.858
phee	7462.59	-36.94
phee	7385.35	-37.0162
phee	7233.55	-38.2747
phee	7341.42	-36.6561
phee	7102	-33.6096
phee	7216.99	-36.3188
phee	7388.42	-33.4799
phee	7463.68	-36.3312
phee	7678.93	-37.257
phee	7383.19	-33.0664
phee	7186.3	-37.1614
phee	7356.65	-39.0017
phee	7212.95	-39.355
phee	7466.4	-39.1322
phee	7242.99	-36.0303
phee	7262.64	-38.8021
phee	7317.89	-37.0701
phee	7136.27	-36.9462
phee	7310.96	-33.2906
phee	7384.03	-36.5793
phee	7311.14	-39.0782
phee	7485.85	-39.2178
phee	7241.31	-36.9524
phee	7411.51	-34.4732
phee	7501.38	-38.3802
phee	7612.95	-39.5668
phee	7280.67	-37.4264
phee	7315.62	-38.5048
phee	7133.01	-37.8048
phee	7364.84	-36.8065
phee	7338.75	-36.8858
phee	7451.25	-38.0332
phee	7593.19	-38.9054
phee	7321.83	-34.9803
phee	7300.67	-36.5276
phee	7252.09	-36.716
phee	7307.68	-34.5373
phee	7337.59	-37.757
phee	7354.42	-38.5097
phee	7403.32	-36.1102
phee	7298.14	-38.336
phee	7421.6	-38.2829
phee	7246.59	-38.975
phee	7246.27	-36.2972
phee	7338.85	-34.051
phee	7145.45	-36.4761
phee	7181.96	-34.9348
phee	7345.56	-34.8848
phee	7166.34	-37.0411
phee	7319.06	-35.4694
phee	7404.93	-38.2078
phee	7275.42	-37.2088
phee	7466.27	-36.8941
phee	7209.02	-36.0284
phee	7401.81	-28.9559
phee	7509.84	-31.8809
phee	7638.87	-22.4214
phee	7214.15	-32.7615
phee	7172.86	-36.7967
phee	7245.31	-37.6234
phee	7376.28	-37.8906
phee	7418.64	-39.9924
phee	7222.16	-36.4003
phee	7116.33	-36.4512
phee	7234.16	-36.8131
phee	7189.64	-33.3495
phee	7101.67	-37.5674
phee	7335.2	-37.3632
phee	7460.82	-32.8647
phee	7127.4	-35.4367
phee	7339.88	-33.4685
phee	7249.87	-38.1881
phee	7378.02	-39.2145
phee	7134.07	-37.1425
phee	7312.5	-36.711
phee	7225.61	-36.9742
phee	7286.53	-36.4465
phee	7277.45	-36.6028
phee	7598.65	-36.5846
phee	7094.74	-33.5682
phee	7150.1	-37.5233
phee	7216.12	-37.0335
phee	7044.35	-34.0822
phee	7260.78	-37.0849
phee	7127.12	-37.409
phee	7145.74	-36.5655
phee	7568.64	-29.9625
phee	7154.41	-37.7412
phee	7264.7	-36.8117
phee	7130.49	-35.0083
phee	7287.92	-35.828
phee	6852.78	-29.9966
phee	7163.01	-35.5152
phee	7094.45	-37.1367
phee	7298.2	-31.3775
phee	7313.45	-35.9872
phee	7292.48	-36.2122
phee	7420.33	-37.3236
phee	7858.11	-38.4234
phee	7044.09	-38.3566
phee	7229.96	-37.4298
phee	7718.52	-37.6258
phee	6992.15	-36.7478
phee	7154.77	-37.4567
phee	7387.76	-37.6754
phee	7293.66	-36.5896
phee	7217.07	-38.1088
phee	7569.31	-36.8608
phee	7372.48	-37.7204
phee	7102.43	-37.9159
phee	7378.7	-37.7856
phee	7194.99	-36.5334
phee	7127.34	-38.4503
phee	7211.96	-37.3329
phee	7268.99	-37.4194
phee	7170.35	-36.1584
phee	7179.59	-37.1986
phee	7134.87	-37.3856
phee	7277.94	-37.1035
phee	7602.52	-37.6129
phee	7259.71	-36.6947
phee	7353.24	-37.1185
phee	7303.88	-38.4466
phee	7257.3	-39.5127
phee	7495.16	-38.847
phee	7226.75	-38.2261
phee	7309.36	-38.6956
phee	6975.16	-34.888
phee	7242.08	-35.6524
phee	7412.98	-37.3102
phee	7860.97	-37.7079
phee	7274.34	-36.3499
phee	7281.63	-37.853
phee	7192.37	-38.4439
phee	7236.81	-36.6111
phee	7051.03	-38.8955
phee	7346.62	-36.9786
phee	7216.23	-37.7731
phee	7559.85	-36.7065
phee	7354.73	-38.2248
phee	7389.35	-39.4857
phee	7114.02	-36.8599
phee	7174.7	-38.2619
phee	7079.53	-35.3794
phee	6958.67	-31.2996
phee	7088.35	-34.9958
phee	7012.58	-35.7156
phee	7323.02	-35.1182
phee	7098.44	-37.2737
phee	7125	-32.7692
phee	7338.35	-36.1338
phee	7167.47	-39.3043
phee	7084.7	-38.2352
phee	7238.77	-37.7328
phee	7507.86	-38.5747
phee	7261.63	-38.7149
phee	7243.97	-40.8382
phee	7222.25	-36.1837
phee	7198.71	-25.6611
phee	7247.53	-37.4806
phee	7323.01	-37.0772
phee	7262.77	-36.7664
phee	7059.27	-38.4373
phee	7378.89	-37.4746
phee	7630.43	-37.8747
phee	7143.5	-38.4358
phee	7062.08	-37.558
phee	7101.68	-35.0935
phee	6965.49	-37.0408
phee	7114.31	-37.0998
phee	7139.08	-37.7744
phee	7225.11	-38.7114
phee	7227.49	-37.0457
phee	7267.01	-36.6422
phee	7283.2	-27.8648
phee	6966	-38.5421
phee	7112.22	-37.6452
phee	7102.1	-37.1616
phee	7122.48	-39.1716
phee	7061.85	-39.2007
phee	7037.62	-36.699
phee	7057.25	-38.287
phee	7046.23	-38.5444
phee	7238.28	-34.648
phee	7060.2	-34.9192
phee	7284.38	-36.3934
phee	7637.13	-22.6338
phee	7052.04	-37.9268
phee	7076.02	-37.1837
phee	7214.32	-39.1534
phee	7198.71	-38.6657
phee	7194.51	-30.4546
phee	7175.86	-36.7763
phee	7041.38	-37.7688
phee	7132.04	-37.8777
phee	7190.52	-39.5895
phee	7040.98	-38.039
phee	7106.33	-37.1734
phee	7371.14	-36.746
phee	7530.13	-37.4199
phee	7240.04	-39.094
phee	7293.17	-39.7598
phee	7430.24	-36.8815
phee	7473.13	-37.0511
phee	7162.73	-38.2147
phee	7057.68	-39.138
phee	7328.12	-38.1542
phee	7326.6	-36.3137
phee	7184.06	-38.1348
phee	7379.61	-38.1809
phee	7242.74	-39.409
phee	7174.63	-35.2857
phee	7353.16	-39.7691
phee	7528.08	-38.3643
phee	7820.16	-35.0169
phee	7379.17	-38.5989
phee	7477.6	-38.1965
phee	7531.25	-35.6733
phee	7304.47	-36.4294
phee	7333.17	-39.6964
phee	7421.07	-34.419
phee	7275.6	-37.4454
phee	7136.4	-37.6499
phee	7446.68	-31.1172
phee	7342.62	-37.6622
phee	7284.15	-39.489
phee	7154.54	-36.0217
phee	7191.11	-38.2392
phee	7290.5	-38.7808
phee	7346.2	-37.4181
phee	7685.82	-35.9236
phee	7217.63	-39.1697
phee	7277.58	-38.0246
phee	7343.21	-37.0968
phee	7429.81	-37.8054
phee	7425.7	-33.6274
phee	7624.4	-38.0364
phee	7501.56	-38.1788
phee	7149.59	-38.4398
phee	7333.7	-37.3333
phee	7487.47	-38.2804
phee	7588.36	-36.2709
phee	7407.8	-36.6719
phee	7234.76	-37.6365
phee	7362.43	-38.6763
phee	7157.63	-37.6364
phee	7418.53	-38.7534
phee	7277.23	-36.526
phee	7433.58	-38.9235
phee	7566.45	-38.5912
phee	7241.49	-36.1883
phee	7310.14	-36.6716
phee	7410.19	-37.2
phee	7496.73	-34.456
phee	7331.68	-38.822
phee	7501.97	-39.1419
phee	7430.21	-38.0266
phee	7431.86	-38.7626
phee	7344.73	-36.9129
phee	7506.76	-37.7464
phee	7659.12	-37.2935
phee	7245.97	-38.4763
phee	7291.33	-31.9718
phee	7372.92	-38.9044
phee	7433.15	-37.7268
phee	7307.85	-39.2739
phee	7539.72	-38.1114
phee	7321.27	-39.4349
phee	7402.86	-38.7227
phee	7404.51	-37.7741
phee	7438.48	-37.2493
phee	7313.81	-37.3867
phee	7442.1	-36.0974
phee	7353.66	-37.5653
phee	7385.37	-38.3672
phee	7360.19	-37.3821
phee	7115.62	-34.6425
phee	7400.93	-37.0175
phee	7361.81	-27.1213
phee	7204.25	-25.3077
phee	7509.82	-36.8706
phee	7355.9	-38.1337
phee	7378.35	-39.693
phee	7506.42	-34.9497
phee	7106.41	-34.9708
phee	7419.11	-38.5969
phee	7443.4	-37.6896
phee	7665.27	-34.4904
phee	7428.73	-37.9611
phee	7409.45	-39.7164
phee	7481.34	-35.3802
phee	7323.8	-39.1944
phee	7267.54	-38.7135
phee	7191.6	-38.9612
phee	7377.44	-38.6127
phee	7211.47	-36.5924
phee	7079.91	-34.9786
phee	7241.25	-36.6944
phee	7233.27	-35.7841
phee	7307.41	-37.7191
phee	7243.1	-38.1789
phee	7052.65	-32.7394
phee	7372.89	-38.223
phee	7301.38	-38.0834
phee	7184.08	-37.243
phee	7331.86	-35.2328
phee	7151.13	-38.0258
phee	7299.11	-38.7442
phee	7267.58	-38.8948
phee	7187.31	-38.7531
phee	7207.84	-39.4089
phee	7246.79	-38.165
phee	7134.78	-36.2867
phee	7440.74	-37.765
phee	7304.38	-37.1551
phee	7349.2	-38.5221
phee	7233.28	-36.8575
phee	7183.09	-32.5053
phee	7075.97	-37.333
phee	7105.8	-39.0433
phee	7395	-38.9556
phee	7255.59	-38.3559
phee	7311.26	-38.398
phee	7299.11	-36.8655
phee	7433.53	-37.4423
phee	7132.91	-35.6111
phee	7338.29	-37.9782
phee	7308.29	-39.0953
phee	7232.83	-37.9152
phee	7116.07	-32.1375
phee	7548.67	-30.3925
phee	7612.2	-31.966
phee	7300.83	-32.8628
phee	7745.72	-30.0132
phee	7562.1	-33.2649
phee	7494.26	-27.8274
phee	7644.33	-36.6464
phee	7865.34	-30.3457
phee	7616.96	-36.171
phee	7351.49	-34.8579
phee	7589.69	-35.1402
phee	7774.09	-30.0259
phee	7536.98	-36.0204
phee	7540.04	-34.6336
phee	7398.36	-35.4483
phee	7507.4	-29.4991
phee	7516.62	-34.5772
phee	7496.02	-35.8714
phee	7815.79	-33.0258
phee	7557.46	-36.9712
phee	7196.8	-24.4248
phee	7328.57	-31.0869
phee	7421.58	-27.2004
phee	7566.23	-36.9516
phee	7566.07	-36.7983
phee	7303.12	-31.6376
phee	7595.62	-32.9065
phee	7198.39	-30.8749
phee	7253.64	-26.7238
phee	7501.44	-29.0768
phee	7363.08	-31.1715
phee	7193.12	-34.321
phee	7550.05	-28.6542
phee	7077.53	-33.6854
phee	7683.22	-34.1675
phee	7611.58	-36.3329
phee	7236.06	-39.2798
phee	7345.16	-32.472
phee	7455.83	-38.6788
phee	7574.41	-38.386
phee	7678.93	-38.2268
phee	7579.52	-38.2446
phee	7623.58	-38.3152
phee	7367.32	-39.3121
phee	7608.83	-38.5663
phee	7667.29	-38.1515
phee	7480.43	-39.5528
phee	7674.9	-38.9243
phee	7625	-36.8713
phee	7807.05	-38.6851
phee	7351.7	-39.5249
phee	7371.31	-38.2753
phee	7569.25	-39.2636
phee	7346.72	-38.618
phee	7394.02	-34.0775
phee	7299.34	-36.7176
phee	7296.42	-38.7488
phee	7487.36	-39.8452
phee	7331.08	-37.6909
phee	7351.95	-38.3623
phee	7462.09	-38.834
phee	7416.81	-37.3499
phee	7463.68	-38.2266
phee	7410.4	-38.0071
phee	7124.51	-34.1958
phee	7383.1	-39.6624
phee	7420.96	-39.2214
phee	7457.27	-37.8566
phee	7329.95	-35.0247
phee	7341.01	-34.9664
phee	7566.3	-39.4313
phee	7404.27	-38.1737
phee	7425.7	-37.5234
phee	7493.19	-38.0122
phee	7388.73	-36.4828
phee	7419.01	-37.7722
phee	7546.23	-39.0154
phee	7611.46	-38.8283
phee	7359.38	-35.8922
phee	7516.2	-39.1708
phee	7264.96	-38.7723
phee	7507.73	-34.5025
phee	7685.57	-35.6313
phee	7471.8	-40.2074
phee	7387.33	-36.993
phee	7460.23	-36.6815
phee	7408.05	-35.4371
phee	7221.41	-38.1322
phee	7211.73	-37.8024
phee	7286.89	-32.7626
phee	7626.84	-32.6838
phee	7412.3	-37.6145
phee	7428.28	-37.1294
phee	7557.41	-37.5862
phee	7700.04	-33.0118
phee	7525	-35.6816
phee	7537.22	-33.2827
phee	8015.62	-33.159
phee	7485.16	-38.107
phee	7512.92	-37.0316
phee	7288.49	-39.1659
phee	7533.95	-37.5979
phee	7573.22	-36.673
phee	7624.01	-31.0123
phee	7312.05	-36.3619
phee	7796.47	-34.5445
phee	7503.94	-33.8037
phee	7624.06	-33.9824
phee	7709.25	-36.7896
phee	7636.65	-34.1557
phee	7844.18	-35.6377
phee	7563.52	-30.6376
phee	6873.88	-25.8102
phee	7795.43	-36.707
phee	7268.83	-32.79
phee	7691.22	-37.6269
phee	7562.33	-32.8452
phee	7654.25	-37.5002
phee	7689.96	-36.342
phee	7422.2	-34.5934
phee	7687.5	-34.384
phee	7615.08	-36.7163
phee	7607.45	-35.1649
phee	7480.13	-31.7935
phee	7384.17	-35.9267
phee	7766.6	-36.6373
phee	7870.34	-37.3315
phee	6981.62	-25.1543
phee	7622.07	-32.1757
phee	7417.07	-33.1275
phee	6776.41	-26.7851
phee	7662.53	-34.2056
phee	7361.06	-36.0952
phee	7489.49	-37.2819
phee	7397.61	-37.5393
phee	7771	-37.8455
phee	7417.44	-37.3355
phee	7665.75	-32.1224
phee	7475	-37.6596
phee	7379.81	-38.4716
phee	7794.57	-32.6346
phee	7427.56	-37.135
phee	7494.53	-38.1031
phee	7213.44	-35.1313
phee	7457.86	-34.0742
phee	7120.8	-21.8356
phee	7490.36	-32.7551
phee	7397.08	-33.334
phee	7459.58	-37.2293
phee	6928.82	-22.5859
phee	7435.63	-35.568
phee	7345.74	-34.5215
phee	7271.38	-38.5473
phee	6981.85	-32.9225
phee	7613.49	-31.8652
phee	7488.97	-37.95
phee	7440.14	-32.7034
phee	7898	-37.9288
phee	7778.93	-38.0653
phee	7447.41	-33.5405
phee	7290.42	-37.8619
phee	7328.26	-38.3491
phee	7269.55	-39.3687
phee	7162.83	-39.1789
phee	7388.14	-37.0077
phee	7581.1	-35.0579
phee	7472.59	-35.224
phee	7363.28	-35.744
phee	7374.58	-39.2302
phee	7506.15	-30.1295
phee	7321.45	-35.6647
phee	7564.33	-37.6156
phee	7511.54	-36.763
phee	7605.06	-34.7451
phee	7552.28	-36.588
phee	7780.17	-33.7507
phee	7678.08	-31.7306
phee	7456.98	-35.6864
phee	7514.39	-33.5924
phee	7705.55	-31.536
phee	7375.41	-36.362
phee	7457.43	-37.3572
phee	7442.4	-38.1742
phee	7518.59	-38.0624
phee	7352.22	-39.4681
phee	7598.35	-36.0504
phee	7409.23	-32.3746
phee	7366.98	-36.7247
phee	7399.31	-38.143
phee	7926.93	-35.4311
phee	7614.53	-35.5331
phee	7472.73	-36.3332
phee	7740.41	-37.1305
phee	7875.65	-35.9573
phee	7339.29	-33.3814
phee	7525.78	-33.9296
phee	7620.42	-36.2959
phee	7385.83	-31.6954
phee	7689.08	-33.9651
phee	7291.21	-37.6031
phee	7754.59	-34.5015
phee	7315.99	-35.3584
phee	7194.69	-33.8162
phee	7378.16	-34.1659
phee	7425.08	-36.9966
phee	7323.08	-35.919
phee	7051.03	-31.1279
phee	7196.08	-35.0098
phee	7527.15	-33.5836
phee	7302.65	-37.1052
phee	7569.64	-33.9516
phee	7461.04	-33.5077
phee	7306.46	-38.0384
phee	7248	-38.012
phee	7297.42	-37.0886
phee	7071.2	-35.6889
phee	7510.93	-36.5705
phee	7296.88	-34.9901
phee	7364.95	-33.821
phee	7284.81	-32.9817
phee	6876.27	-26.0717
phee	8584.03	-31.8742
phee	8000.41	-35.0012
phee	7977.78	-36.5435
phee	8050.43	-36.5097
phee	7893.03	-37.8467
phee	7877.84	-35.3983
phee	8095.25	-32.4499
phee	7946.33	-32.4761
phee	8179.75	-32.9926
phee	8093.1	-36.3272
phee	8205.01	-36.3846
phee	8190.88	-38.2184
phee	7839.25	-37.3415
phee	8246.33	-36.496
phee	7983.44	-37.7824
phee	8000.13	-29.9055
phee	8216.34	-38.3274
phee	8057.54	-31.4727
phee	8151.73	-38.9398
phee	8236.69	-39.1683
phee	8119.13	-37.6375
phee	8300.63	-37.0519
phee	7361.17	-29.2319
phee	8112.2	-34.7923
phee	7766.96	-32.3465
phee	8044.8	-33.0704
phee	8165.28	-36.0475
phee	7930.84	-32.2682
phee	8110.38	-40.6245
phee	7818.05	-30.6206
phee	7914.75	-38.3572
phee	8005.02	-29.4828
phee	8114.7	-36.1902
phee	7870.09	-30.0289
phee	8040.17	-34.7871
phee	7891.09	-35.0519
phee	7091.15	-36.4645
phee	7044.38	-32.861
phee	7547.55	-38.0215
phee	7617.33	-38.0223
phee	7666.52	-38.3892
phee	7810.74	-37.8307
phee	7811.84	-38.7874
phee	7789.09	-37.3956
phee	7751.4	-37.8914
phee	7777.54	-37.6378
phee	7867.41	-38.8828
phee	7834.49	-38.5492
phee	7889.6	-38.9828
phee	7700.94	-37.1908
phee	7819.53	-37.9831
phee	7274.74	-23.2046
phee	7746.56	-25.9086
phee	6953.84	-30.9746
phee	7119.68	-33.5443
phee	7646.59	-38.4902
phee	6475.81	-25.818
phee	6611.61	-20.5243
phee	7241.14	-32.619
phee	7012.07	-34.845
phee	7315.38	-32.173
phee	7260.2	-33.9477
phee	7326.53	-32.5891
phee	7142.19	-37.1117
phee	7108.35	-35.5781
phee	7784.37	-38.3999
phee	7248.38	-28.1602
phee	7242.65	-24.7682
phee	6651.82	-26.8884
phee	6716.86	-25.6375
phee	7483.29	-27.5294
phee	7554.78	-29.4117
phee	7508.76	-27.3406
phee	7454.58	-29.0933
phee	7473.56	-30.6622
phee	7496.99	-29.8112
phee	7281.25	-25.9218
phee	7324.96	-27.7155
phee	7342.74	-26.7037
phee	7544.56	-28.9872
phee	7387.96	-29.4781
phee	7443.8	-27.5226
phee	7363.36	-28.7365
phee	7451.98	-28.6844
phee	7407.17	-28.1366
phee	7497.6	-31.2895
phee	7351.76	-31.8583
phee	7354.81	-31.8327
phee	7479.68	-32.3916
phee	7338.82	-29.2434
phee	7431.09	-29.8019
phee	7278.25	-28.3373
phee	7495.87	-31.4678
phee	7494.54	-28.8925
phee	7525.18	-33.0719
phee	7467.95	-30.3412
phee	7525.12	-28.8917
phee	7331.6	-30.7097
phee	7379.72	-29.9582
phee	7492.97	-32.0661
phee	7483.74	-32.0146
phee	7254.01	-30.9306
phee	7449.09	-32.3991
phee	7533.85	-31.3068
phee	7504.49	-32.6049
phee	7515.83	-29.1523
phee	7421.88	-32.5389
phee	7415.07	-29.194
phee	7640.13	-30.8101
phee	7388.41	-30.0577
phee	6897.63	-27.1247
phee	7516.07	-27.1847
phee	7486.89	-30.0375
phee	7472.46	-30.9212
phee	7480.77	-31.4169
phee	7575.84	-30.6789
phee	7553.88	-29.8263
phee	7523.5	-33.8441
phee	7614.3	-32.8261
phee	7402.27	-32.3074
phee	7520.17	-32.6496
phee	7325.08	-33.8284
phee	7425.72	-31.7337
phee	7726.03	-31.3863
phee	7117.46	-26.4751
phee	7514.27	-26.6576
phee	7399.18	-29.8091
phee	7433.15	-31.1927
phee	7578.21	-31.3328
phee	7485.89	-28.741
phee	7328.88	-33.9848
phee	7397.27	-33.9012
phee	7557.13	-29.6847
phee	7382.38	-33.5635
phee	7382.06	-30.1693
phee	7504.92	-31.8328
phee	7300.78	-28.6879
phee	6307.6	-27.8346
phee	7548.64	-28.3569
phee	6529.12	-25.1438
phee	7244.73	-28.7759
phee	7599.43	-28.9921
phee	7620.54	-31.4757
phee	7178.96	-26.6526
phee	7280.25	-31.7167
phee	7454.42	-29.2899
phee	7354.05	-35.6576
phee	7453.65	-34.8894
phee	7423.81	-34.92
phee	7496.16	-32.0293
phee	7382.47	-30.2407
phee	7463.07	-28.1652
phee	7546.21	-26.883
phee	7758.52	-26.4097
phee	7352.19	-29.72
phee	7505.14	-29.4953
phee	7339.01	-29.5999
phee	7463.65	-29.7452
phee	7687.5	-31.2702
phee	7677.08	-31.263
phee	7334.99	-29.1727
phee	7473.21	-29.8636
phee	7639.2	-30.0866
phee	7522.87	-26.9428
phee	7313.34	-33.4831
phee	8092.83	-33.6361
phee	7251.4	-30.7427
phee	7252.59	-28.2819
phee	7811.86	-29.3991
phee	7976.86	-30.7051
phee	7982.85	-34.0188
phee	8010.74	-34.5248
phee	7945.9	-35.6365
phee	7893.27	-35.2678
phee	7518.75	-29.0789
phee	7911.61	-33.4169
phee	8143.14	-36.1443
phee	8174.31	-37.6121
phee	8242.98	-36.6947
phee	8163.91	-35.5828
phee	8319.79	-35.1718
phee	7920.1	-36.5125
phee	8016.85	-35.5912
phee	8113.81	-35.2604
phee	8142.73	-35.2735
phee	7999.03	-38.1388
phee	7931.79	-37.4544
phee	7929.93	-37.9693
phee	7894.61	-38.8876
phee	7920.39	-37.9649

## Sheet: fig2c
ID	Age	PTP(kPa)
M5	Adult	0.7645
M5	Adult	0.7306
M5	Adult	0.6832
M5	Adult	0.7707
M5	Adult	0.7945
M5	Adult	0.7145
M4	Juvenile	0.6229
M4	Juvenile	0.9584
M4	Juvenile	1.1933
M6	Adult	0.6339
M6	Adult	0.6519
M7	Adult	0.4458
M7	Adult	0.4248
M7	Adult	0.6158
M7	Adult	0.6003
M7	Adult	0.5539
M7	Adult	0.4468
M8	Adult	0.549
M8	Adult	0.5039
M8	Adult	0.611
M8	Adult	0.8536
M8	Adult	0.529
M8	Adult	0.4258
M1	Infant	2.4291
M1	Infant	2.2478
M1	Infant	2.8882
M1	Infant	2.1078
M2	Infant	2.184
M2	Infant	1.7743
M2	Infant	1.9098
M2	Infant	1.4968
M3	Infant	2.1469
M3	Infant	1.9191
M3	Infant	1.6539
M3	Infant	1.872

## Sheet: fig2h
f0_adult(Hz)	f0_infant(Hz)
1965.4	1864.58
1983.49	1379.46
1902.29	1265.32
2359.05	1157.06
2176.36	2966.52
2705.49	5632.81
2198.49	1516.7
2074.02	1312.03
1976.63	1281.19
2341.59	1249.53
2604.32	2103.79
2881.32	3977.75
4099.37	5047.99
4635.44	4031.25
4710.54	2000
2254.8	1031.07
2124.53	1429.54
1925.74	1300.97
2436.03	1329.43
2568.3	2617.09
2882.14	3201.75
3635.34	3721.69
3939.66	5704.88
4047.41	5397.57
4407.66	9527.68
5276.75	9867.4
2057.58	829.613
2090.2	1352.49
1917.07	1491.47
2480.31	1981.08
2691.28	4117.57
2911.62	4374.78
3692.5	5400.49
4192.14	5990.32
4062.32	7381.56
5327.28	7021.55
2279.95	852.582
2102.15	1427.88
2026.96	1410.16
2749.69	1996.61
2741.78	4658.69
2869.01	5489.72
3517.16	6267.41
4343.31	6233.93
4112.32	8290.47
5184.4	8008.45
4804.69	10821.2
1881.1	1023.87
1897.24	1209.91
2300.84	1360.24
2513.68	2423.7
3024.83	3790.21
3388.79	5509.11
3713.99	6163.93
4598.96	6591.88
4705.04	8728.07
5185.79	9335.56
4935.66	12063.3
1700.37	1051.17
1502.7	1011.14
1940.83	1211.71
2606.68	2428.88
2998.66	3677.33
3231.73	5505.25
3918.96	5930.19
4760.46	5683.47
5540.96	6558.58
5576.3	8962.23
5652.59	11994.1
1700.37	1051.17
1502.7	1011.14
1940.83	1211.71
2606.68	2428.88
2998.66	3677.33
3670.07	6157.6
4858.48	6275.66
5153.14	5841.46
5634.39	7239.39
6071.11	8121.74
5545.39	12082.6
1700.37	1051.17
1502.7	1011.14
1940.83	1211.71
2606.68	2428.88
2998.66	3677.33

## Sheet: fig2i
WE_adult(dB)	WE_infant(dB)
-18.4224	-12.7123
-19.9423	-12.1825
-16.1643	-11.7538
-18.0263	-10.7774
-19.2824	-17.5116
-22.067	-8.75575
-14.5464	-13.1612
-17.5759	-13.1977
-14.6295	-14.1926
-16.2502	-14.0062
-19.1598	-21.056
-21.4937	-20.6242
-23.4124	-18.5334
-26.4467	-27.7823
-15.0561	-9.7338
-15.2496	-14.2952
-13.9455	-13.8616
-16.4366	-12.998
-18.8026	-19.4311
-21.7384	-21.7984
-23.5715	-21.7606
-26.3424	-26.7432
-26.2931	-31.6668
-31.1352	-37.516
-30.784	-35.9015
-14.206	-8.37749
-12.9189	-14.4574
-11.4767	-15.1279
-15.9265	-16.3249
-18.9196	-24.2931
-20.7056	-26.0161
-21.6954	-25.5148
-27.0666	-30.013
-24.6286	-31.1573
-28.0183	-34.6304
-12.8126	-8.19454
-10.5115	-14.146
-11.0135	-14.3815
-16.6829	-15.5145
-19.6806	-24.875
-18.6565	-25.7426
-21.9999	-26.5564
-24.5904	-26.4748
-24.0435	-29.2073
-28.2072	-33.042
-26.6985	-37.886
-12.6906	-8.7164
-11.5307	-10.2945
-9.82006	-12.89
-14.1583	-13.5413
-18.6848	-18.154
-18.947	-23.8643
-23.9288	-27.1792
-23.3936	-27.4024
-28.2591	-27.8651
-26.4588	-34.4878
-24.6823	-38.0227
-12.6219	-8.76149
-12.1171	-10.0594
-11.1479	-10.1504
-16.0312	-12.6362
-16.5224	-18.6375
-18.2689	-23.1876
-24.2076	-26.151
-27.7466	-25.919
-29.2963	-28.7444
-26.8409	-32.0059
-26.3916	-38.2169
-12.6219	-8.76149
-12.1171	-10.0594
-11.1479	-10.1504
-16.0312	-12.6362
-16.5224	-18.6375
-20.192	-25.7403
-25.4665	-26.2415
-29.2893	-27.6347
-29.4986	-28.4947
-29.5846	-31.0222
-24.7728	-37.4589
-12.6219	-8.76149
-12.1171	-10.0594
-11.1479	-10.1504
-16.0312	-12.6362
-16.5224	-18.6375

## Sheet: fig4b
SL_infant_cry(dB)	SL_infant_phee(dB)	SL_adult_phee(dB)
54.0775	69.7245	52.4807
60.5485	64.8002	66.8579
61.3678	61.8142	53.6744
58.7652	68.7458	67.6444
55.4239	69.2599	65.3174
61.4094	66.5136	68.2142
65.1485	64.0998	68.1742
60.8105	60.8637	57.8062
63.4114	69.1782	69.693
63.0605	68.2985	61.7934
60.2048	67.4347	68.173
55.5204	66.3683	47.1116
51.9888	63.1481	68.4832
61.4614	57.1672	75.593
62.5588	63.5914	77.9235
62.5953	68.307	76.381
58.2549	68.9158	74.4328
63.442	68.3828	71.9393
65.2092	65.2949	78.4224
58.1207	63.6075	82.2393
55.7057	59.9312	76.6987
59.6384	69.221	77.8012
55.6466	69.487	80.7557
63.5837	68.9696	82.3597
62.2015	67.2079	78.9722
58.8855	64.4467	77.5896
56.9571	61.9019	71.7704
60.1985	60.9421	74.4405
59.6103	61.3093	75.9107
62.4042	63.2325	77.2388
63.0666	61.0039	66.5109
59.2898	59.0049	65.7528
64.4992	55.9217	74.2146
67.3347	66.0285	68.9671
64.0422	68.6804	72.1639
59.4064	68.4367	61.1177
51.6056	65.8984	57.1462
63.7782	64.3348	66.3123
66.0812	60.2357	73.834
65.1899	65.3848	68.598
59.9737	66.4789	68.5627
55.8344	66.5252	70.8251
58.287	66.4116	77.4926
62.137	64.1787	66.736
60.8037	61.3532	76.202
50.8712	65.7421	74.8175
65.3499	71.812	71.4703
61.0904	74.202	69.8538
61.1804	72.774	56.4427
63.1104	68.3075	73.4931
61.0699	65.6684	72.2966
64.9597	60.3163	49.7864
59.7293	54.9683	58.4921
57.1119	64.8649	61.0111
59.1261	65.0603	69.6953
61.0733	64.1972	72.6393
57.2553	63.8305	70.9396
53.4146	59.588	58.0445
51.6183	56.3847	67.5817
53.5769	60.7242	62.3718
63.2945	60.7589	60.7701
60.2117	60.9353	51.2347
59.4817	57.6134	61.5343
55.9234	66.5887	68.4781
57.0447	68.941	65.948
47.7362	67.147	79.3508
63.1202	66.6517	73.0623
64.7989	62.7697	71.113
64.0476	58.2878	72.365
60.7271	61.7939	79.4073
61.3642	63.0541	60.7213
57.3456	64.1138	59.6121
53.61	64.2381	55.4486
53.3369	61.4593	57.824
60.5239	54.9549	56.1264
62.1054	56.1814	52.2899
57.2469	59.428	61.832
61.4659	58.6063	65.4623
54.1788	56.4574	67.0785
61.1845	56.3002	73.327
56.9106	56.9989	76.3834
46.1997	56.3769	76.3146
66.6106	54.8872	75.0362
60.5791	60.0563	71.8293
55.2833	60.4171	63.013
54.1199	57.3014	70.5603
73.0456	54.0673	68.7933
49.8258	54.6131	72.369
49.2159	59.4113	75.4734
52.2681	60.0854	73.383
51.5016	59.715	76.0692
49.2303	57.3281	73.931
48.6035	54.205	74.753
52.6104	61.0554	68.5512
54.5993	64.1595	65.4324
54.1653	62.7372	66.003
57.4543	57.6215	71.0609
56.2423	63.0985	69.357
52.872	64.2359	72.676
52.7697	65.0195	60.797
52.287	62.5795	64.6487
48.8739	59.7017	79.036
48.5629	55.8962	83.3596
52.5139	65.3234	83.4902
53.8902	64.3086	83.7477
52.7329	62.3275	85.1257
51.5761	59.0897	86.6628
47.4662	57.2951	87.2425
52.5299	61.0567	87.3884
50.8298	58.5581	85.3905
55.1007	60.1153	73.0208
52.8008	57.2645	73.7313
54.5584	55.8265	86.261
49.8325	56.0132	79.0161
52.2877	57.0481	58.5631
52.5728	61.2693	71.7834
53.2574	61.7693	85.9879
55.8287	61.4239	89.8292
52.114	55.2442	91.0412
53.8877	60.5858	89.3242
50.0792	61.5865	90.5819
53.4728	59.6731	84.9973
54.0505	58.6098	89.8453
52.0008	57.4524	81.2819
51.4311	56.9202	64.0205
47.6122	52.3618	67.9226
53.9609	59.1994	72.8749
50.7088	57.8138	81.0725
52.9978	58.8334	88.6573
54.5199	57.0946	88.7901
56.024	60.1516	63.3018
51.7478	59.8213	51.6421
58.462	60.136	65.5081
54.8758	58.514	80.5247
50.7741	57.244	73.6561
56.8211	65.4317	84.3066
59.8936	62.2875	90.0812
52.1833	61.9132	87.9504
56.699	61.1566	85.6363
57.2785	57.967	92.7499
56.7293	56.5811	89.9446
54.5527	55.8001	90.6129
55.5008	58.3085	92.3073
58.3921	60.7891	92.6902
55.1468	59.8057	89.5752
54.4362	59.275	86.6814
55.3699	57.1057	91.6254
54.2684	59.1518	83.4209
55.0669	60.3	80.32
46.809	59.459	89.7835
54.094	56.8531	91.0206
58.0784	55.8218	84.5858
58.5236	53.986	83.3413
57.7056	61.0867	83.1536
62.3609	59.4522	91.6825
62.912	58.2382	80.0977
64.4271	55.7816	87.8872
66.0583	56.9957	94.1174
63.9425	56.411	87.2498
61.8858	56.3162	93.2031
62.9859	54.4967	93.272
63.4302	74.1087	90.0981
64.2056	73.64	92.1058
59.0814	72.682	91.2658
68.222	71.4452	91.3655
66.1861	64.196	89.2734
66.2478	70.0576	86.9102
62.9543	71.5873	91.4074
65.9082	67.3328	93.7903
65.6335	75.345	88.0611
64.339	72.2384	83.0555
66.352	74.816	92.4171
58.5142	73.2676	91.6267
65.8272	67.609	92.5294
57.4923	72.6127	84.7428
62.9029	74.5476	46.7237
62.9285	73.0183	46.0244
57.2586	61.9681	81.9923
64.004	72.5419	85.7475
54.5172	72.5683	73.0601
62.5312	75.0934	64.386
64.9375	76.2571	52.0975
62.1046	75.0572	63.0206
59.9622	69.6606	82.3393
64.785	73.084	84.8848
64.1067	76.5668	86.4836
61.9728	73.4773	85.3621
63.6109	75.9232	88.2446
64.4696	76.2067	88.0819
59.3192	77.7333	87.1796
61.0357	76.4669	84.0629
64.446	74.8416	82.6597
65.5983	73.123	78.2158
60.1901	75.6752	81.5465
63.2746	75.1289	86.9182
60.6587	73.3433	86.4036
64.6154	64.6925	87.7543
59.6093	61.992	87.9981
64.0405	75.4535	76.7585
52.6273	77.6201	83.2481
59.9414	75.0137	86.3783
63.9304	71.0379	89.707
62.1415	75.7179	79.3604
61.2975	77.3156	79.5132
61.9892	78.6873	77.9202
64.5246	77.058	82.7472
58.1821	75.2347	88.4978
64.1734	76.0691	89.6135
64.954	78.5382	88.7229
58.1605	77.406	88.1755
60.0125	75.7109	90.7774
58.5625	71.0464	89.3466
57.1584	73.9676	90.5423
55.2549	74.225	85.6185
54.6453	72.5216	83.5278
57.6346	69.2989	92.6354
53.2204	74.6851	88.1982
57.0601	79.7136	90.5027
58.9969	78.7692	91.9557
54.0574	77.0476	86.259
55.4948	73.2819	84.5505
51.7352	73.4247	80.9407
51.2988	76.5041	85.3125
46.5351	75.8644	89.5211
50.375	73.0888	87.5998
58.307	70.8707	91.0333
56.932	68.8242	91.3481
59.2641	74.093	79.4346
53.9475	75.2893	84.2839
56.1956	73.8683	80.8527
59.417	71.9124	81.632
54.3388	70.8508	85.6665
56.9402	75.5008	85.0906
52.821	75.2071	82.4272
51.722	73.4142	84.7301
57.4468	71.7693	73.388
57.8968	69.5776	82.2705
57.6773	71.5878	76.5784
59.6036	73.245	78.8214
57.171	72.0987	77.8466
56.8063	68.2137	83.5438
58.4441	80.1843	69.5869
60.4093	74.5726	79.8384
57.0453	81.418	80.5193
55.554	82.095	87.8849
50.3613	79.8466	86.7663
55.1292	76.7066	88.5666
59.3137	71.3468	87.7752
59.6344	74.8972	79.8403
57.076	80.5005	89.5927
58.3943	73.6267	79.9757
61.2937	71.8065	84.9498
59.8367	72.6017	55.162
53.8704	69.0742	59.624
55.1837	77.8918	66.8262
57.7095	80.3007	64.1063
55.7597	75.0032	62.7892
56.3797	71.382	66.2488
58.4421	73.3544	84.173
58.0212	73.0622	62.3551
58.158	69.1965	51.0216
54.5258	69.4544	60.4825
51.032	72.4978	66.342
57.1548	71.4579	64.4182
56.0943	69.1188	63.5381
53.984	67.9203	64.2408
56.3171	73.0539	64.2961
54.9742	74.9605	56.1492
59.1848	75.2893	70.7683
58.8645	73.398	69.6852
57.7155	69.9651	85.126
50.7831	72.2504	78.2334
49.3273	71.6624	89.7235
56.4214	63.3478	88.8541
56.4377	64.3828	90.8688
59.4299	63.3398	88.8135
57.8281	65.0204	88.3373
52.3119	67.1582	87.788
60.2032	66.0666	88.6348
60.3531	63.0927	87.3365
58.5765	59.0893	89.4258
59.1719	64.6604	88.6573
60.7805	65.3221	90.5743
59.0051	63.3111	90.3358
52.2	62.581	82.585
55.7002	60.5706	89.6495
53.9141	57.2499	85.7335
56.9228	63.974	87.9446
55.155	65.5877	90.5739
55.7162	63.1175	88.7243
53.3041	65.1917	89.9678
51.1459	68.1909	89.1986
52.6823	67.4025	86.0202
54.2169	67.3254	88.2701
52.7868	66.9575	87.4988
58.1818	61.8613	86.2613
60.2524	65.8107	61.2616
60.7366	67.4427	68.679
58.7717	66.8726	67.3039
58.1588	65.8531	72.7743
56.1602	64.2327	70.7511
56.1886	63.4611	62.754
51.2838	67.8057	63.2182
54.3534	66.293	60.5671
54.6159	65.7224	66.9708
56.4551	63.1426	93.4112
58.3971	59.5256	90.227
53.5249	65.4083	90.7456
54.9164	67.6829	88.8249
48.346	67.4591	90.38
53.2624	65.825	87.5611
54.0369	64.0697	47.9166
56.7346	63.5588	66.7575
54.8006	66.1592	79.1732
54.0844	65.9251	83.7831
50.2811	63.3556	81.7273
64.0815	62.8123	85.2102
66.1062	62.0842	86.846
65.4549	41.3858	84.3232
59.3055	63.8533	85.3084
61.2255	64.657	83.4343
57.3366	64.7889	76.7534
61.8982	64.1674	77.2214
61.2533	61.6256	83.7926
57.832	60.238	78.3269
60.1995	62.1908	64.7105
63.5001	63.3003	48.5288
55.8109	62.5427	50.7604
53.4572	61.2919	51.123
56.7717	55.9591	55.4007
57.2997	69.9419	48.2604
56.9332	69.7871	52.8473
59.044	70.0872	64.9989
56.5499	68.8753	76.3527
58.365	67.0854	76.0243
49.9786	65.1704	79.0233
60.0076	66.701	85.7566
61.3979	72.7909	89.5268
59.7477	74.0603	84.901
58.0692	73.5861	87.3648
61.829	72.5121	87.9167
61.3742	70.5597	84.7011
63.8931	61.8602	83.3051
63.8955	61.2599	78.6319
57.2663	64.5929	82.9719
60.3944	64.963	77.3
57.5168	63.3262	74.4852
51.2523	73.5304	72.2522
55.7808	75.4063	69.5632
62.8408	74.3525	77.0822
59.9712	71.623	62.7532
58.7717	67.4684	62.9446
58.4742	69.7251	74.4139
63.8487	71.9057	70.6134
61.1559	70.6559	67.5054
61.9641	68.9977	73.7497
60.1869	65.1382	77.4769
60.8533	58.9033	86.3437
58.3673	63.0382	58.1306
55.0669	63.748	59.8312
60.7082	66.6734	53.6061
61.5509	65.2406	63.5957
62.2119	68.3477	61.5461
59.6199	69.8141	60.2558
54.6247	69.9218	75.3835
57.6161	66.4509	85.4072
61.4859	63.8848	84.1317
59.3607	72.7902	88.7769
55.2504	73.6972	89.0918
59.1985	71.7579	82.508
62.2718	68.8441	82.8354
61.4029	62.2454	89.7463
57.143	60.6923	87.6923
62.8464	64.0284	90.1598
61.7496	63.6927	88.3061
55.3203	64.2293	89.2985
61.5432	64.2235	90.2322
61.8971	66.647	89.1904
63.6462	63.8712	89.7665
58.5192	62.0462	86.1975
52.8072	57.5388	80.0316
61.9386	56.0365	72.795
63.4426	67.7245	76.4483
60.6828	68.4503	57.6935
53.3425	66.9411	77.5426
60.6247	65.0494	80.3682
63.2693	71.9918	60.2739
63.2604	73.7237	49.4673
60.0632	74.701	80.7135
57.893	71.5481	84.4713
56.084	67.9213	85.0824
58.6802	72.6482	86.371
57.3778	73.0644	86.7235
61.8843	73.6999	85.4008
59.5609	71.2355	84.6883
61.6763	70.9301	86.3484
59.4191	73.5454	82.1784
61.976	72.6592	88.3084
59.5582	72.4471	87.9554
58.8417	71.4499	85.2637
59.8036	76.0566	86.1772
61.6379	77.5503	91.8311
60.6125	76.9466	86.4284
61.7037	75.9643	80.4871
61.6581	70.7633	81.9658
59.7688	61.9121	81.6532
58.6188	66.533	85.0744
55.5305	66.2502	78.924
55.6115	64.4374	80.8124
55.4647	60.1829	88.7042
59.7075	67.0284	76.3143
64.1068	71.0387	74.1203
61.1695	71.4573	62.6749
60.6473	70.5077	53.958
52.5542	68.9322	55.3481
51.6666	73.8979	49.8517
54.3857	74.0577	59.6431
59.3218	74.7952	69.8073
63.7714	73.1724	76.7461
64.0243	71.3751	70.7117
61.38	73.2571	82.7883
61.7888	74.9197	80.2396
64.8764	73.6481	74.1665
60.9963	71.0671	77.8727
58.3779	70.1208	77.4148
59.1259	72.3835	81.1887
55.5731	72.1432	74.6748
61.3378	72.3132	84.8031
64.6683	71.7631	81.809
60.5782	69.1018	71.1887
59.2486	62.9512	84.2863
60.4602	68.6145	75.2575
61.0528	69.847	83.4583
57.6839	69.6601
55.4353	64.7986
57.7275	66.8419
59.1865	65.3007
63.6755	62.3561
62.9729	60.4526
63.9305	67.7583
65.831	66.6819
64.9673	69.7297
63.1716	68.8334
55.2413	65.226
56.1388	64.0211
54.5171	60.039
56.3308	61.0954
62.154	64.4603
64.5228	66.7222
65.3004	65.1376
65.5535	63.2897
62.5445	61.7347
56.459	64.6872
48.6124	66.2871
51.5197	63.0491
49.7638	61.8542
51.7454	59.1193
52.1746	66.0301
52.2151	69.3341
55.7673	66.7394
54.5757	65.1808
53.3815	62.8135
54.799	67.2716
52.3995	70.3093
54.9111	69.7947
55.1082	63.7434
54.6914	61.4242
54.1373	66.1305
56.6432	68.6166
55.8679	65.9073
55.0932	64.3233
53.1633	66.2502
54.3722	69.631
52.4792	63.2813
56.3753	63.2073
55.5577	60.5993
54.0272	67.3109
54.1508	69.8833
50.3506	64.1899
48.3989	62.7483
54.9033	68.9249
56.5948	70.843
56.9974	70.1884
56.2543	67.5104
56.1689	65.6353
54.323	63.7338
48.0476	64.0209
51.3452	68.705
57.0104	68.4625
57.2894	64.308
56.6458	62.5337
59.6366	60.3135
56.5866	66.1246
56.5168	68.0817
56.2908	66.6674
59.7568	64.0131
56.5278	71.1743
58.8892	72.0553
57.5157	72.3669
45.4205	72.221
55.7817	67.5418
55.3864	55.0298
57.6829	62.3179
56.4846	66.1453
58.3271	67.7257
59.7101	67.9768
59.2091	66.1824
45.9696	75.3204
58.046	72.7339
56.5151	73.1765
55.3222	72.4873
57.3986	69.5064
57.523	69.5666
56.6815	73.5061
59.4379	73.512
57.7334	69.4493
57.6415	71.3837
55.5605	70.8432
58.3458	70.4299
57.8683	69.2332
58.6575	74.4222
58.3045	76.409
55.4062	75.707
58.8847	74.4609
57.7903	72.468
56.3225	73.5881
58.1471	76.0176
57.7575	76.5603
58.118	76.702
58.5358	73.5518
60.3678	76.5254
55.8674	78.3499
55.4969	76.432
54.8012	76.8759
59.924	74.2097
58.4001	68.1539
57.1699	70.6862
55.4113	72.2278
47.2912	71.1271
56.5631	68.3914
57.4959	59.3299
62.3343	62.5036
61.0596	66.9815
59.2437	68.8468
57.6522	68.945
55.9951	66.3127
55.6801	64.6182
59.4086	71.4737
59.2842	66.9599
59.7337	67.8262
58.9204	66.8136
58.4233	65.5597
58.8114	66.115
58.5582	71.3379
62.5867	70.4893
58.9876	68.6493
58.9822	66.026
56.9213	65.0511
59.7744	66.1597
59.9678	67.7574
58.1102	69.7786
57.5744	67.6184
54.7781	68.7774
56.2762	70.362
57.895	65.1662
56.7249	70.0862
56.8629	69.8822
58.1215	53.7414
39.7599	62.955
54.713	70.8481
56.5323	73.8628
57.3911	74.1503
56.1368	69.5896
54.4516	65.5714
55.3453	69.5541
51.7821	74.3133
58.3965	73.0797
56.7819	70.6312
57.3202	68.1875
57.8901	69.1204
71.0583	68.6376
65.1331	64.612
65.9741	63.1506
65.1	70.1493
65.065	69.1575
65.9236	66.4586
67.7152	70.1356
68.518	72.1818
65.9936	71.6153
63.7081	70.3937
67.9753	72.7599
67.7789	74.4458
57.7877	74.5883
62.7631	73.1597
62.736	72.5652
56.2423	69.6479
60.3155	70.6168
68.2576	74.3925
64.6618	75.3281
64.248	75.2794
62.2285	74.7852
66.6179	72.5542
65.7652	76.0138
65.4634	76.7097
61.8584	76.5358
60.4371	75.327
62.749	73.5363
63.685	69.6225
61.5326	74.7653
58.0665	72.5634
64.7902	74.566
63.3862	73.0438
64.8196	71.0728
63.992	69.5425
66.7179	56.3436
67.0477	66.8868
62.7315	68.3927
60.7945	66.9297
64.5544	64.3817
65.8432	72.7831
66.3951	72.6164
66.2188	72.0731
64.6999	71.9931
67.5125	69.8022
62.5404	68.8003
66.979	72.9316
65.9986	74.7513
64.5485	72.9906
66.3891	71.224
62.3672	70.0657
59.5442	62.9809
62.6337	71.5136
64.2016	73.5685
59.0687	72.54
59.7351	72.3313
61.9437	71.6369
64.0956	69.596
60.7032	74.8587
63.1105	70.6601
61.8183	74.2909
66.1065	71.2144
62.3081	70.2944
68.801	68.0602
68.1893	66.648
66.055	63.9514
63.4958	72.564
65.1529	72.0344
63.4588	70.953
60.2377	69.558
62.6338	70.6773
61.1843	71.4473
61.9158	69.3378
63.848	69.4811
59.4495	68.052
61.2511	71.959
61.7454	74.448
60.4151	75.6987
58.944	73.281
61.9781	71.2115
64.1848	71.2946
60.7492	68.0066
62.2848	72.9164
58.502	71.9317
59.9838	70.1465
63.4057	70.0825
63.1041	66.1385
59.7487	68.8867
61.8726	72.4178
55.2171	73.2459
58.351	72.2642
59.474	68.0452
61.035	65.5314
61.2289	66.7944
60.7142	65.3436
60.311	73.3146
60.5487	75.6153
64.8325	76.302
58.716	72.5813
60.1086	63.8318
54.3989	65.0134
63.0736	70.9868
62.5026	66.9898
59.1444	71.8187
61.6364	72.9496
60.4668	72.0756
61.9674	80.3558
58.6585	75.1327
62.2618	75.6794
61.5314	78.767
61.6405	79.7257
59.15	78.2259
61.2893	75.6975
62.9946	80.8058
61.7748	80.9365
63.9277	79.1461
60.1927	72.4332
62.7663	80.5197
55.7874	79.3178
54.7177	78.7146
61.4564	65.5445
62.2195	74.1746
60.8604	75.6935
60.6423	75.1981
59.3184	70.0974
55.5753	63.5821
59.4397	79.8742
60.5924	80.8008
59.0596	81.448
54.2135	80.0216
58.5242	76.0117
59.629	80.264
58.7672	82.2733
58.8238	82.6123
56.0688	78.1863
56.3871	67.7394
55.3923	77.534
59.7236	77.4594
57.3433	71.618
55.9218	51.8794
50.2792	78.3933
51.736	76.7812
57.5528	72.1258
55.4832	70.4831
55.8858	69.3253
61.6696	73.7148
58.7205	80.2295
57.9897	80.8354
55.8795	78.4157
62.8104	75.8106
58.1503	80.6443
61.133	81.0304
58.3445	79.6279
58.9717	74.2469
55.635	74.6271
58.409	72.1757
52.247	82.5708
60.7915	83.5826
58.6807	83.2258
60.5226	80.0465
57.5727	75.1291
59.5956	80.4155
59.3558	81.2813
57.3777	80.4695
57.3801	75.5117
56.7941	82.0817
56.5747	82.8193
61.8925	81.9966
59.6963	80.5308
60.135	78.7436
59.5141	81.4019
59.1111	78.6113
57.3513	75.9646
52.6568	65.5414
56.1572	75.0456
57.8496	75.7269
59.8541	76.2858
57.579	75.7695
57.2741	73.0732
55.4248	81.0664
56.7166	80.9238
58.4091	82.8022
60.5346	83.2837
57.3695	81.7265
61.0839	77.9827
59.4196	79.2247
57.8217	82.8742
53.5886	79.7674
54.9991	78.5453
58.0864	81.9527
60.3578	82.0478
57.882	82.7116
58.3921	80.2137
57.4726	78.2727
56.862	64.0112
57.1688	73.2827
58.4972	72.8555
60.4694	74.9415
60.9683	72.7207
61.6147	71.6984
59.0352	71.6374
57.4295	76.956
60.4833	75.8957
58.3512	74.3614
59.3605	84.0348
59.1996	84.0995
57.9153	82.8677
59.359	81.2785
60.1881	76.7545
60.2377	66.7993
61.1242	79.4962
58.6142	77.893
58.6653	77.0594
59.93	71.2115
57.8305	76.5122
57.042	80.8712
57.7638	81.223
57.6286	81.7812
55.0675	79.8925
61.4287	77.3494
59.8415	68.984
60.0245	80.0808
60.0196	78.7399
58.8852	77.2903
58.3467	73.7468
61.277	70.1665
60.3851	76.6872
59.4301	76.0237
60.6105	76.0547
61.1691	74.5359
59.5223	67.4738
57.1344	72.3491
59.2518	71.8987
59.4499	69.8527
57.9431	67.3093
57.1312	63.0432
55.4585	61.6932
59.3093	61.7318
58.8435	61.0077
56.9724	59.2933
61.2184	58.3887
59.8419	52.935
56.9927	60.7891
59.7238	61.2034
58.4979	62.3915
55.9249	61.9475
58.1378	59.6938
58.378	58.9119
59.4065	53.7956
59.0371	60.5412
57.7913	62.7982
59.7814	63.129
61.267	62.0043
60.8054	61.3569
58.9413	58.4916
56.3277	54.6559
62.6203	63.6
59.6204	64.7272
57.4376	64.9735
57.1143	60.7457
59.9197	58.7346
56.5366	63.4336
60.9832	65.1153
64.4793	64.2307
57.5492	63.6036
56.2997	62.1923
66.0576	58.5179
62.0393	54.8791
65.698	62.1819
63.2117	62.4871
65.0992	63.3246
69.5567	61.3714
68.4884	60.0774
63.4871	56.3774
57.7972	62.5458
67.3398	64.7787
63.4913	64.9086
67.0688	63.5728
64.8847	61.9067
67.4892	54.7945
66.3423	59.315
66.0623	60.22
65.0525	57.1384
64.7103	67.1442
58.8338	64.9752
68.1823	64.9776
60.5077	64.8743
56.7219	62.2799
66.5155	62.0493
63.0189	59.7459
68.0423	58.2375
61.3416	56.7419
66.3209	66.5228
67.5553	68.7051
64.485	67.8335
64.3879	66.9489
64.1436	64.6933
66.8083	62.1329
62.3843	58.5209
65.7857	54.3042
65.7699	65.5758
66.5173	68.5962
66.7215	67.4419
63.2953	65.9001
58.4468	65.5074
59.0244	66.3401
60.0362	64.3505
69.4396	63.9971
65.7981	60.9768
61.8273	58.5602
63.228	64.9417
66.7497	65.4002
57.0693	65.3697
55.8031	64.2994
58.7504	65.3613
67.0206	65.3279
65.0575	66.4895
60.375	67.7742
56.8843	68.6566
66.7996	66.8317
68.1113	66.7632
65.8844	63.6224
61.1788	59.9521
66.2041	64.1783
57.4515	66.4244
55.822	66.9507
69.0739	65.8494
59.6905	64.3127
65.2798	66.1508
58.3492	72.6253
63.0589	72.2762
58.0536	71.6133
57.5269	71.8942
62.3138	71.4314
67.4534	68.0928
64.267	59.4532
65.1172	70.399
63.9689	76.349
64.7035	76.3124
68.169	76.256
64.0401	71.4788
62.5894	70.3326
65.8622	69.923
59.8812	67.2748
57.9749	64.7548
66.5504	64.7594
62.5834	65.961
58.7059	67.5354
60.7681	65.8135
64.4835	65.7721
61.123	65.2452
55.2403	63.3222
60.5547	60.9699
55.1171	63.1414
57.0247	63.8172
55.2777	64.595
54.8795	64.5258
61.7571	63.1354
56.7161	63.5561
52.8315	64.482
58.3229	66.9583
45.3008	72.6673
47.0103	70.7191
43.9389	70.0666
48.1567	65.5803
48.0616	64.4436
46.2328	63.0603
47.514	68.731
45.1159	68.6334
49.3326	70.5663
49.5682	67.8498
47.7448	63.1167
50.1576	58.431
47.1053	61.7435
54.4176	63.0517
52.5992	64.5584
53.0981	62.0144
48.3076	59.884
51.3604	62.6189
49.2121	66.1685
49.5136	66.7692
49.6257	65.9836
49.4087	63.9163
51.202	56.3789
52.1668	60.1865
49.9648	61.4642
49.6726	59.8035
52.716	60.7936
54.2127	63.1968
59.9585	62.7666
55.7384	60.618
50.9467	63.2338
52.0232	66.0839
51.9538	63.3477
55.1758	62.2216
51.8803	67.6439
51.5659	69.8129
51.1572	69.1673
59.0339	68.0153
55.804	64.6495
55.9645	71.6455
55.4115	70.8607
55.5972	69.8141
55.661	67.1077
55.7331	66.0782
56.5806	70.6349
55.2327	69.9061
51.5346	68.6147
51.1664	66.3383
55.1168	61.8531
55.4385	70.2998
47.4699	70.5796
54.5321	69.7726
54.9966	67.6505
58.5698	65.9759
58.8163	63.7362
57.6845	66.1477
56.73	66.575
55.181	63.1405
58.6506	60.6146
58.7845	62.9282
54.8715	62.729
57.9525	58.9728
58.0395	56.2114
58.0459	66.304
54.7479	69.4507
55.4168	69.7829
56.5059	67.9233
52.8024	64.9628
53.2745	63.4832
55.9617	67.4103
54.4249	68.8453
60.3753	68.8755
56.2583	66.3554
52.7759	57.8269
58.8351	69.4858
57.5376	71.4835
58.2198	71.152
58.3674	69.72
55.6176	65.9039
57.6682	68.6109
58.8852	70.8029
58.4079	69.1115
57.3588	67.3418
56.9491	61.2681
56.1544	69.9466
56.7252	71.5149
55.6144	71.2929
55.0677	69.7723
59.0515	66.5136
57.6096	64.8423
62.6886	67.96
60.5718	68.7299
58.3769	67.439
64.4829	64.063
58.6694	53.1111
50.3883	71.7616
57.0556	70.5221
56.3231	70.5783
49.1832	68.592
60.3799	64.1133
55.5615	68.7915
55.9077	69.9372
57.7957	68.935
56.7062	66.3331
58.2576	62.4744
58.7649	63.2717
53.0262	65.4703
57.628	65.6522
56.6674	71.1609
64.7976	70.2925
59.8389	69.0713
52.5822	67.2459
58.0576	67.1807
58.0757	72.3933
61.3289	71.2597
58.0654	69.5132
50.5369	66.3038
55.0877	59.498
56.8149	70.2107
59.8819	72.074
55.1932	70.8631
62.2121	66.5481
59.0785	69.651
52.3204	71.4562
55.8613	70.7077
56.9769	67.2887
57.7688	66.4409
56.932	74.0382
61.3046	74.1062
54.1455	71.8454
53.4035	70.2947
54.1883	68.2977
55.1117	74.8289
53.559	75.6406
52.2374	73.8219
50.8034	71.5862
44.6723	68.0891
59.271	68.8712
51.1141	72.9219
49.2294	75.3729
55.5011	73.4093
53.8131	73.0108
55.3992	73.2867
55.2089	66.5337
56.512	73.8148
56.7811	74.2608
48.7687	73.8418
48.6092	72.1578
49.4777	72.4518
46.4042	69.0512
62.4013	75.3994
59.373	74.939
56.2957	73.3258
57.7555	73.075
51.6911	70.9964
53.7805	67.2237
57.5288	68.4065
54.8752	71.4873
52.5698	72.3412
57.7658	71.1556
54.1097	64.2009
55.1341	75.7369
53.5332	74.6754
55.0115	72.6614
39.4123	71.4819
41.467	70.6652
42.3014	68.5212
53.6135	69.588
53.4108	68.9862
50.0586	68.333
65.0321	74.0068
57.2812	75.3221
44.0233	74.6493
54.6975	71.8853
59.4608	70.9219
58.2004	65.8178
53.9561	68.4297
52.2056	76.5038
52.4115	74.5714
49.0102	72.9562
43.9462	72.9563
51.297	74.5594
53.7545	74.6221
55.7631	73.7856
45.6457	72.359
52.0955	69.684
53.4071	76.8462
52.3805	79.9705
54.5503	75.8758
52.0795	70.5995
52.9599	66.3928
51.8661	69.5007
46.0882	60.3481
58.8303	69.5291
57.3366	73.0733
50.8935	70.3245
53.4837	69.3446
53.5423	71.255
51.8398	77.8612
54.4817	78.3843
54.6478	74.8207
54.2755	66.1701
50.9462	61.6374
60.9289	71.9746
60.4833	75.0984
63.5983	75.5371
63.6113	74.5672
63.7918	70.1936
60.6185	68.6543
59.0397	66.3347
58.3985	63.5646
53.1642	67.3301
61.9504	58.7764
60.4288	73.9409
54.3727	78.501
59.9796	73.8314
63.2876	73.6621
62.5377	76.5085
59.7612	73.4863
61.8384	66.4577
58.4244	66.6182
59.1391	64.1938
62.2975	70.0226
60.4291	76.1417
62.9674	78.5065
67.4556	75.3937
60.9193	73.4884
59.6067	71.4274
59.2184	74.1447
43.1135	73.2519
62.0547	68.2492
67.2585	74.2581
63.9034	78.39
60.8725	77.9265
61.1559	76.8603
55.5879	77.7472
51.7768	77.2337
65.7594	75.2747
57.9267	69.8573
60.5238	63.3277
63.9729	66.8799
59.9381	68.1204
62.1557	69.909
62.4588	66.9868
63.0324	63.3695
55.2425	56.4174
57.0926	70.9534
63.2902	71.8164
66.1883	71.412
64.9977	70.5203
63.7992	68.5807
63.2932	61.3959
61.6967	59.5228
59.0765	66.9959
60.2504	70.7999
64.982	70.7457
60.2796	69.312
58.4738	66.8938
58.6005	64.9329
53.8655	69.0169
53.489	72.6595
60.1654	71.6501
65.7992	69.3037
47.3102	67.9454
60.0105	61.4393
61.4093	71.8664
59.2469	73.7029
58.4148	72.8453
56.1584	69.417
59.4525	68.0004
61.1173	67.0585
58.5212	71.5001
59.9971	70.7631
56.2189	69.1549
61.6645	67.546
59.7103	63.2079
62.281	62.6819
57.0497	61.7279
56.3077	63.3461
55.5937	61.2525
58.2104	66.2991
54.5861	69.9162
55.3582	70.1125
60.5597	68.2485
46.6173	65.6784
61.9959	63.8066
58.8339	68.3837
59.3165	71.4237
62.8652	70.1721
60.8594	68.6514
59.0053	66.1133
58.1595	68.6254
57.7223	73.4567
61.3747	72.729
62.4291	70.8813
58.5104	68.8843
61.4143	68.0119
61.9802	58.6962
61.9397	65.7512
61.78	65.0711
56.8399	63.8223
51.8012	62.0176
50.867	61.3897
48.3739	58.4114
63.131	61.0691
63.4967	62.1843
57.3505	61.2917
59.1987	59.0375
59.6192	59.2047
61.7687	68.6397
60.5295	69.6178
58.5529	66.4325
59.172	65.5179
59.1599	65.9504
59.262	62.7276
58.4691	57.9184
59.8358	68.2103
59.6858	71.2672
58.9778	71.3322
54.752	69.3782
62.3687	68.3281
61.1645	62.5723
59.2604	61.6547
57.589	66.0733
56.6161	65.3465
60.9583	64.1185
61.5093	62.0873
59.6668	66.4859
62.5939	70.2364
63.7585	70.4927
59.7838	69.0979
59.5865	67.06
59.9413	63.0762
60.7181	71.6171
50.2563	77.932
50.767	79.5332
54.2279	79.0147
56.9317	77.4435
53.0493	73.3638
52.9283	71.3991
50.2395	73.5622
54.0557	73.128
53.1718	68.7659
51.8527	79.7421
55.1568	81.2066
53.4106	80.8195
51.0332	80.3197
54.0833	78.9708
52.2282	75.6821
51.0695	73.1226
52.8857	74.8736
54.2004	74.3096
52.6268	72.0425
53.0464	69.9765
54.1202	72.802
52.7528	73.025
54.9809	75.3293
50.3175	75.0241
42.2823	74.0345
51.6595	72.5422
51.2756	78.5444
45.4016	79.0497
50.6288	78.3702
46.215	76.9048
44.1547	74.3966
57.0462	72.6809
57.0807	73.5186
55.0793	73.8998
56.2268	72.9717
47.916	70.3609
53.8376	68.1145
46.2184	65.5637
53.4756	77.9405
50.8253	77.4978
52.339	78.3824
51.1473	76.7849
54.3855	71.9863
55.3509	79.3255
55.6044	81.0861
59.3833	80.9507
66.2015	80.3528
60.5602	75.7177
60.2479	73.664
62.1143	73.6435
66.6204	78.4593
65.1907	77.4817
62.3999	76.1224
56.6454	73.9633
61.5325	77.6553
60.447	78.3733
58.8	77.9938
61.4114	76.5301
66.2716	71.7686
66.0609	75.6292
63.6458	74.2255
57.4169	74.1179
58.0453	70.2159
55.4291	77.5205
56.2954	80.775
69.1956	79.4355
60.9521	76.2819
57.6355	73.9715
65.8497	74.2926
68.8929	72.9447
67.5873	71.649
61.9308	69.9298
59.1592	67.0085
57.9607	65.0734
52.1407	71.166
51.0704	73.0913
51.0383	71.5168
49.9811	72.5834
51.1395	70.124
47.9916	69.6085
49.1857	72.2122
56.8883	71.922
50.3403	70.7231
55.8186	69.0537
55.413	67.8155
60.1812	73.907
56.7191	77.6469
63.9849	78.0098
63.1686	76.944
52.0063	75.4572
48.55	72.3867
52.4067	73.1492
56.929	76.5731
57.6614	76.5857
56.0683	73.915
51.1034	69.998
48.9323	78.382
51.345	81.4183
49.6531	81.0474
49.43	77.3971
48.4169	68.4017
51.4185	73.6764
56.0569	77.8463
54.8827	75.8493
63.0584	74.6654
49.0137	74.0898
51.3734	71.4082
50.4728	77.0913
51.3228	79.613
54.6963	78.9192
48.1229	77.4232
50.3074	75.3132
48.8025	72.8461
50.8751	72.4925
49.7864	73.8303
55.9048	73.8116
53.6553	71.8052
53.2331	68.1691
64.2618	66.0508
63.06	76.7894
60.0707	82.1669
53.2479	81.0058
51.4888	79.0632
51.1681	73.5689
53.5884	76.342
55.4395	75.807
52.5011	76.379
56.7942	77.2463
59.6558	77.9398
54.9711	77.0727
52.8073	73.3752
55.7375	76.3986
57.2142	72.7319
51.9497	74.5202
53.4552	64.693
52.4689	66.6068
54.6474	68.0896
56.9714	66.7083
54.5746	67.3829
55.2589	60.0776
52.7638	64.9089
49.4627	65.4601
52.4874	65.8337
50.5472	67.3453
48.1557	64.0062
54.4617	64.2611
52.6061	68.6752
49.6715	69.122
51.9561	68.9012
50.9651	69.1651
50.6084	70.2073
50.8313	73.7392
54.6544	75.6858
49.0853	75.0825
49.9035	59.57
53.4975	64.8606
50.9337	75.2615
50.3319	77.0333
51.3518	78.7213
51.4732	76.0863
50.4436	60.5424
52.985	65.6311
52.8736	62.0807
51.1732	60.1746
48.1617	56.8022
52.4296	51.6566
51.6499	50.5798
52.4735	51.9069
55.3743	55.5819
59.9014	55.792
64.1183	61.1702
55.9183	61.5667
60.0567	56.9641
60.2216	54.6533
57.5177	69.4753
57.9883	67.4056
55.8273	62.2955
55.9345	59.7603
60.2265	63.1712
58.9378	61.5991
56.3324	59.9861
56.7849	55.7832
56.079	52.314
51.2627	61.0201
56.2511	60.1426
56.9376	60.711
59.716	59.4981
58.4279	56.057
56.3495	51.4991
56.6169	52.1809
59.1364	57.7145
56.739	55.3761
57.3961	56.1714
54.0831	54.6618
57.8711	56.5832
56.9287	53.4939
57.5385	52.1375
59.192	50.4987
57.3213	51.0292
57.1286	50.7584
57.147	52.023
54.748	50.6776
59.8202	55.7568
54.4429	53.5403
54.4761	51.9368
52.1325	50.2815
60.847	52.9756
57.489	51.7348
58.7929	51.3507
56.6261	53.2343
53.0146	72.0288
59.6834	72.5004
58.9334	69.9606
55.6906	71.9197
57.0918	71.5195
58.2622	70.9236
57.8425	67.0376
50.0086	71.9864
48.8984	70.9692
55.8767	70.1119
57.8289	69.6895
54.8112	70.2724
54.316	69.8665
55.3551	68.6244
61.4761	69.7628
58.7971	71.8211
55.4488	70.3075
54.8339	64.0823
50.981	70.4703
56.1041	72.7978
63.17	71.7831
57.0362	67.8496
60.0538	72.4156
58.6419	71.4804
57.3811	69.1907
56.8985	73.6732
57.5318	74.1748
52.9402	72.5972
58.4614	65.7853
56.6747	72.9083
57.6216	72.5998
54.643	71.8059
54.8234	71.3025
51.9948	73.0737
52.6877	72.1248
52.2444	69.0334
56.9203	72.9155
59.3254	72.8547
56.3046	72.0508
58.7861	69.0786
55.6569	70.2211
58.084	71.8267
58.6279	70.6904
59.6484	63.9766
56.745	67.2389
63.0627	58.0379
51.4429	62.3643
57.5348	64.2281
57.047	63.7676
58.161	69.5287
57.3715	71.3626
56.4333	69.9932
57.7709	66.0083
54.9923	65.0346
50.0925	67.1052
59.1249	65.2632
58.596	69.9939
58.8806	70.0325
56.7197	68.9147
58.1318	70.7126
56.1047	71.2584
53.2388	69.7485
54.5193	66.5161
57.2672	58.6728
57.2343	67.388
56.0315	69.5228
55.7603	65.0775
56.4755	65.3653
57.6893	67.5525
57.9881	66.3259
56.8057	61.532
54.9707	68.5905
55.6315	66.2831
57.4998	66.4746
58.0752	66.5863
55.5132	64.7351
57.8239	66.0901
57.0146	64.3544
56.5892	64.1087
57.8178	62.6634
58.4104	65.6056
53.8042	64.8051
53.2289	63.3244
54.7805	64.563
55.3851	67.6193
56.21	66.4513
61.3218	66.0812
55.3656	68.0592
53.4041	67.112
52.4136	68.9781
54.221	69.2277
57.2847	67.6881
59.0763	62.9893
56.9092	68.8262
54.2973	69.9436
54.3226	67.966
49.8683	66.6379
54.3491	70.0942
53.4219	69.7266
53.7376	66.8843
55.6381	65.7689
56.2256	70.607
55.6601	70.4689
54.5436	69.4942
56.5001	64.5006
57.4968	70.2454
54.299	71.6015
50.6865	69.8683
54.3448	67.1246
52.663	67.1633
55.1678	67.7847
58.2225	66.2388
58.593	64.7884
56.3931	65.8631
53.6834	63.8575
55.0191	58.3408
55.442	66.4232
54.9864	68.3079
57.995	68.5747
55.0661	65.8837
59.1237	67.0785
53.6174	67.8174
51.523	68.2191
57.5712	64.8411
51.2417	64.5698
54.7624	65.8942
55.1512	65.8217
55.9007	63.1975
51.4716	65.7323
52.9231	64.4911
57.5574	64.4655
56.4294	67.9632
62.0547	71.1539
56.4353	69.0866
55.5193	63.2791
62.1958	65.6955
60.0186	62.8845
61.9105	66.8519
59.4311	66.2089
59.3658	63.7253
62.6179	71.346
54.6595	74.2243
55.2297	72.218
58.9212	69.683
61.0564	63.2058
63.2612	67.2838
60.8864	65.4756
60.0684	62.0249
60.603	74.9801
52.5131	73.4278
51.1075	69.9094
60.4582	70.408
61.8456	70.6688
60.5084	69.7699
62.217	70.3427
56.6767	67.6602
63.2593	66.3588
61.6876	63.6331
55.4425	61.455
58.4188	69.8475
61.1147	71.6311
56.6067	69.2264
61.2549	66.6401
60.4422	71.3757
58.8395	71.4727
54.2364	69.3743
58.0164	64.7967
59.6259	60.4508
58.8862	63.2219
54.0998	62.5478
60.6311	57.3223
58.8414	74.2914
56.7824	73.5486
55.1153	69.9348
51.7915	67.9033
51.6817	66.2598
50.2782	72.6326
57.0458	72.0737
60.1778	70.229
57.8917	66.9623
62.2309	72.0566
57.7318	70.9868
57.8502	69.9
52.3499	68.3947
59.0528	62.4844
58.9907	61.4993
51.1812	64.6754
58.4727	61.2542
54.5021	69.7373
51.0159	69.6053
60.8135	67.2741
60.5944	65.1278
53.8084	61.5377
50.683	68.9631
54.6584	69.4665
49.2118	68.0641
54.992	60.3846
52.3423	62.237
58.7752	63.5669
53.9451	62.6028
56.3165	59.9338
59.0011	55.1198
56.138	66.8368
60.5353	67.4461
59.902	62.3679
59.0074	58.155
57.3868	57.48
56.2681	61.3629
61.6588	59.6834
58.4529	57.3391
57.5129	59.724
51.9263	59.7794
51.8856	58.5003
54.269	64.6633
52.037	73.6148
53.5333	64.92
52.0632	59.9323
51.7195	61.5807
52.6002	58.1683
52.9253	53.2497
51.6504	62.4041
52.0499	68.2902
52.0303	58.6785
55.4281	53.9551
53.7382	55.5393
54.8251	57.5137
52.2274	61.9022
53.8852	64.1877
51.2878	59.7604
54.4309	62.2074
51.7532	63.3536
50.1027	62.6756
51.6418	60.9519
50.3781	63.0865
49.9631	58.4944
50.5685	61.6258
50.3846	47.0503
53.3542	61.5879
55.2277	62.4872
51.4003	61.5901
49.2075	64.8127
46.924	69.1576
46.9748	66.6558
51.5157	66.2134
55.1156	66.3539
52.8009	64.8994
59.0353	59.2135
52.6774	66.4981
54.6413	66.4627
47.4184	64.8414
54.0813	61.4566
56.887	67.4337
62.1627	63.8088
54.9923	65.3097
60.5517	69.4476
53.2903	67.2973
56.8204	53.4948
50.9063	59.8569
59.1273	63.2723
61.117	60.893
56.585	63.1812
54.2514	65.2099
58.1831	64.6376
58.3662	61.9368
61.1653	62.9858
57.7417	67.1082
51.9547	68.337
55.4072	59.7318
57.9174	63.0651
59.5099	64.3442
59.928	62.4722
62.9209	59.4711
57.0602	64.6065
64.725	66.928
56.0418	65.6232
59.6616	62.4817
56.84	59.0066
54.2713	63.4591
61.6826	62.7696
55.5647	65.1371
61.9826	65.0723
53.0541	61.9418
56.1725	65.651
65.0404	66.5878
52.9555	61.8532
57.1056	55.9329
56.9708	69.8607
59.0715	70.4248
60.057	69.142
62.3404	63.8834
59.5776	65.5637
59.558	69.2489
62.6625	66.4617
58.3462	63.0529
61.1235	64.2108
61.3608	63.09
57.8065	66.4085
64.9676	66.9388
62.5134	60.6431
62.914	70.2674
62.0257	66.767
56.5525	62.0937
57.419	61.2357
51.2321	60.7563
55.7392	63.2697
56.4049	62.3447
57.4018	62.9164
57.7082	65.3282
50.2046	54.4829
55.4575	64.7846
57.3502	65.9634
55.5389	63.0011
56.289	63.871
56.9598	69.1445
54.565	66.4618
58.8744	67.3796
49.9499	69.6197
60.2492	68.4728
57.1542	64.5243
53.4065	64.5953
52.7743	65.3792
51.9948	64.5745
55.1651	61.9728
53.909	65.0047
57.4527	64.2822
53.7949	64.7247
53.3722	67.2532
60.3212	66.276
55.1308	61.8441
58.0799	65.8961
55.5689	66.6568
52.5057	66.3697
54.2737	66.2762
56.2436	64.7381
59.3086	63.5728
50.6559	65.7122
59.9592	67.3416
53.1282	66.6103
57.6925	66.5667
45.2838	67.9244
53.7191	65.8068
57.0499	60.1617
54.8244	65.5579
54.4565	67.2103
54.1739	67.1022
51.7621	63.2734
59.6552	62.5892
57.852	67.3616
55.2624	66.8801
54.1316	64.1599
56.3365	46.7425
59.8201	61.5833
59.0173	62.6639
51.7949	69.1037
59.6994	64.7591
54.8725	62.1136
56.4914	64.4048
55.5042	68.3792
35.4702	67.7693
42.4961	64.7879
46.64	57.2199
42.8662	68.8928
46.3483	67.5202
32.7105	68.2649
31.4466	63.6153
33.0686	70.469
32.9063	71.25
47.6105	71.3464
40.6249	68.6318
35.6415	66.8861
50.6504	59.88
46.3891	67.7195
41.4943	57.0522
41.5941	61.9788
32.0112	55.5076
36.1164	59.0333
47.6035	45.0671
35.2932	67.4503
34.9308	65.4304
35.6044	75.0134
37.5728	70.6491
40.044	63.2327
45.381	66.3212
39.2302	64.2207
39.2402	77.5261
34.2412	72.6785
40.0581	66.9596
41.7583	71.3678
39.4632	56.7461
31.5128	66.9869
37.453	67.6666
32.8874	62.9436
40.3856	66.4638
48.4223	67.0215
34.4432	63.0279
41.362	67.0088
45.845	66.5188
39.8809	64.7231
44.4008	57.4255
42.4582	65.9468
42.3747	66.0036
36.7021	77.5533
34.6257	77.2834
43.6436	75.344
35.2371	69.419
37.1676	61.861
41.6032	70.575
36.9287	75.0667
36.9347	70.7206
39.9607	64.7748
30.9308	66.4343
43.2213	69.4725
41.4123	72.4801
40.0255	71.7084
48.3441	67.574
35.6873	67.9716
34.7086	73.7723
56.9995	54.3903
54.2408	56.3975
52.6142	69.9741
52.395	69.4957
52.9009	70.7077
47.5739	72.4483
53.2858	72.9529
51.5275	66.3099
54.2948	50.8084
54.1205	65.909
50.2982	69.4347
53.6389	69.0773
51.783	66.3209
50.9726	74.1723
53.8965	69.3278
54.7206	69.8658
52.0978	69.9511
50.1636	60.8485
53.4516	55.1963
49.2023	76.39
52.0591	79.1138
56.3259	78.7885
56.443	74.2865
60.1229	54.9131
52.6149	67.957
58.0701	72.7169
53.5746	72.1104
52.4245	58.0797
54.9264	70.4698
48.5717	75.5516
53.5995	74.7147
57.6996	73.5741
52.1367	75.3523
56.098	69.4113
54.3753	61.2123
49.0669	54.2042
56.8839	79.0111
62.1696	78.7512
52.0802	77.0839
58.9521	74.0381
57.6106	67.9715
64.1364	60.8523
53.2715	72.3834
50.1321	63.7335
50.9536	65.101
47.479	71.4391
56.9179	65.4861
56.7273	64.8237
64.1682	80.3038
50.6155	78.0875
54.5751	76.3943
62.9095	72.3448
51.9217	68.2884
58.6601	62.7013
47.9424	67.8055
50.8703	49.2133
52.5125	63.8502
51.4811	71.8196
44.4873	72.0332
49.7746	69.9247
54.4707	61.5422
52.0679	60.6228
50.714	66.9583
56.2142	62.221
55.9777	60.342
69.6535	57.9772
62.4308	70.9967
57.6064	73.4249
54.4879	72.309
56.1098	68.2458
52.7446	66.8948
68.5205	79.7031
65.3382	77.955
63.9252	72.3311
58.6699	68.2371
56.4789	48.5568
56.6444	46.2262
55.1703	43.4923
62.8862	52.0779
57.9988	47.0651
54.6855	47.1802
61.8582	49.4737
59.6061	47.8288
53.828	42.193
53.4657	55.3553
53.7734	53.1753
53.1375	56.236
56.7436	49.0424
55.1852	54.611
54.9918	49.6293
53.0595	48.2831
51.2824	50.9834
51.9111	52.2021
53.4798	48.5988
55.4898	50.6729
55.0725	52.1009
52.9997	53.3183
51.6729	43.2861
[truncated: 1,302 more rows]
